# Supplementary material for: Automated multimodal fluorescence microscopy for hyperplex spatial-proteomics: Coupling microfluidic-based immunofluorescence to high resolution, high sensitivity, three-dimensional analysis of histological slides
Source: Front Oncol. 2022 Oct 13;12:960734. doi: 10.3389/fonc.2022.960734 (PMC9606676; doi:10.3389/fonc.2022.960734)
Supplement: Supplementary file 1 [file DataSheet_1.zip]

Archive with 18 entries (17 files):
- JOB.PNG
- MacroRegTwoImagesforNIS_22072022.txt
- multiplexingcenterTMA.bin
- s18_Conf_DDR_AcqMetadata.csv
- s18_Conf_FISH_AcqMetadata.csv
- s18_Hyperstack_c6_z13.tif
- s18_WF20X_AcqMetadata.csv
- s18_WF60X_AcqMetadata.csv
- Supplementary_Material16082022.docx
- SupplementaryFigures/
- SupplementaryFigures/SuppFig1.pdf
- SupplementaryFigures/SuppFig2.pdf
- SupplementaryFigures/SuppFig3.pdf
- SupplementaryFigures/SuppFig4.pdf
- SupplementaryFigures/SuppFig5.pdf
- SupplementaryFigures/SuppFig6.pdf
- SuppTable1.docx
- SuppTable2.docx
