# Supplementary material for: Automated multimodal fluorescence microscopy for hyperplex spatial-proteomics: Coupling microfluidic-based immunofluorescence to high resolution, high sensitivity, three-dimensional analysis of histological slides
Source: Front Oncol. 2022 Oct 13;12:960734. doi: 10.3389/fonc.2022.960734 (PMC9606676; doi:10.3389/fonc.2022.960734)
Supplement: Supplementary file 1 [file DataSheet_1.zip › MacroRegTwoImagesforNIS_22072022.txt]

var pathSource
var pathTarget
scaledown=1/4;
pathSource=File.openDialog("Open the Source file (ongoing acquisition in the Multiplex)");
pathTarget=File.openDialog("Open the Target file (first acquisition in the Multiplex)");
pathBinary=File.openDialog("Open the ROI file (first acquisition in the Multiplex)");
//open(pathSource);
run("Bio-Formats (Windowless)", "open="+pathSource);
rename("Ongoing.nd2");
run("Enhance Contrast", "saturated=0.35");
//open(pathTarget);
run("Bio-Formats (Windowless)", "open="+pathTarget);
rename("First.nd2");
run("Enhance Contrast", "saturated=0.35");
////scaledown is a number < 1 representing the percentual value reduction (0.25>>>25%)
if(nImages<2){
showMessage("At least two open images are required");
exit();
} else {
Dialog.create("Image Selection");
imglist=getList("image.titles");
Dialog.addChoice("Target Image (Fixed Reference): ", imglist, imglist[0]);
Dialog.addChoice("Source Image (to be registered): ", imglist, imglist[1]);
Dialog.show();
first=Dialog.getChoice();
second=Dialog.getChoice();
selectImage(first);
first=first+"_RegRaw";
rename(first);
if(nSlices>1){
if(Stack.isHyperstack){
Stack.getDimensions(mwidth, mheight, channels, slices, frames);
} else {
run("Stack to Hyperstack...", "order=xyczt(default) channels="+nSlices+" slices=1 frames=1 display=Color");
//showMessage("Hyperstack format is required for stack "+first);
//exit();
Stack.getDimensions(mwidth, mheight, channels, slices, frames);
}
Dialog.create("Channel Selection");
Dialog.addChoice("Select the channel for the registration of "+first+": ", Array.slice(Array.getSequence(channels+1),1,channels+1));
Dialog.show();
firstch=parseInt(Dialog.getChoice());
} else {
mwidth=getWidth();
mheight=getHeight();
}
selectImage(second);
second=second+"_RegRaw";
rename(second);
if(nSlices>1){
if(Stack.isHyperstack){
Stack.getDimensions(width, height, channels, slices, frames);
} else {
run("Stack to Hyperstack...", "order=xyczt(default) channels="+nSlices+" slices=1 frames=1 display=Color");
//showMessage("Hyperstack format is required for stack "+first);
//exit();
Stack.getDimensions(width, height, channels, slices, frames);
}
mwidth=maxOf(mwidth, width);
mheight=maxOf(mheight, height);
Dialog.create("Channel Selection");
Dialog.addChoice("Select the channel for the registration of "+second+": ", Array.slice(Array.getSequence(channels+1),1,channels+1));
Dialog.show();
secondch=parseInt(Dialog.getChoice());
} else {
mwidth=maxOf(mwidth, getWidth());
mheight=maxOf(mheight, getHeight());
}
selectImage(first);
run("Canvas Size...", "width="+mwidth+" height="+mheight+" position=Top-Left zero");
if(Stack.isHyperstack){
run("Duplicate...", "duplicate title=First channels="+firstch);
} else {
run("Duplicate...", "duplicate title=First");
}
selectImage("First");
resetMinAndMax();
run("Enhance Contrast", "saturated=0.35");
run("8-bit");
run("Red");
//run("Size...", "width="+scaledown*mwidth+" height="+scaledown*mheight+" depth=1 constrain average interpolation=Bilinear");
selectImage(second);
run("Canvas Size...", "width="+mwidth+" height="+mheight+" position=Top-Left zero");
if(Stack.isHyperstack){
run("Duplicate...", "duplicate title=Second channels="+secondch);
} else {
run("Duplicate...", "duplicate title=Second");
}
selectImage("Second");
resetMinAndMax();
run("Enhance Contrast", "saturated=0.35");
run("8-bit");
run("Green");
//run("Size...", "width="+scaledown*mwidth+" height="+scaledown*mheight+" depth=1 constrain average interpolation=Bilinear");
fixdx=0;
fixdy=0;                  
selectWindow("First");
run("Add Image...", "image=Second x=0 y=0 opacity=50");
setTool(0);
Overlay.activateSelection(0);
Overlay.moveTo(fixdx, fixdy);
Overlay.hide;                                                                                                     
waitForUser("Move the overlay, then press OK");
Overlay.addSelection;
run("Select All");
Overlay.removeSelection(0);
run("List Elements");
selectWindow("Overlay Elements of First");
ovrows=split(getInfo("window.contents"),"\n");
ovpos=split(ovrows[1], "\t");
print(ovpos[5]+", "+ovpos[6]);
fixdx=parseInt(ovpos[5]);
fixdy=parseInt(ovpos[6]);
Overlay.removeSelection(0);
selectImage("Second");
run("Select All");
run("Translate...", "x="+fixdx+" y="+fixdy+" interpolation=Bilinear stack");
waitForUser("pause");
run("Size...", "width="+scaledown*mwidth+" height="+scaledown*mheight+" depth=1 constrain average interpolation=Bilinear");
selectWindow("First");
run("Size...", "width="+scaledown*mwidth+" height="+scaledown*mheight+" depth=1 constrain average interpolation=Bilinear");
waitForUser("pause");
print("TurboReg start");
xreg=yreg=0;
run("TurboReg ",
	"-align " // Register the two images that we have just prepared.
	+ "-window Second "// Source (window reference).
	+ xreg+" "+yreg+ " " + floor(scaledown*(mwidth - 1)) + " " + floor(scaledown*(mheight - 1)) + " "// No cropping.
	+ "-window First "// Source (target reference).
	+ xreg+" "+yreg+ " " + floor(scaledown*(mwidth - 1)) + " " + floor(scaledown*(mheight - 1)) + " "// No cropping.
	+ "-rigidBody " // This corresponds to rotation and translation.
	+ floor(xreg+scaledown*(mwidth/2)) + " " +floor(yreg+scaledown*(mheight/2))+ " " // Source translation landmark.
	+ floor(xreg+scaledown*(mwidth/2)) + " " +floor(yreg+scaledown*(mheight/2))+ " " // Target translation landmark.
	+ xreg+" " +floor(yreg + scaledown*(mheight / 2)) + " " // Source first rotation landmark.
	+ xreg+" " +floor(yreg + scaledown*(mheight / 2)) + " "// Target first rotation landmark.
	+ floor(xreg+scaledown*(mwidth - 1)) + " " + floor(yreg+ scaledown*(mheight/2)) + " " // Source second rotation landmark.
	+ floor(xreg+scaledown*(mwidth - 1)) + " " + floor(yreg+ scaledown*(mheight/2)) + " " // Target second rotation landmark.
	+ "-showOutput");
print("TurboReg end");
sourceX0 = getResult("sourceX", 0); // First line of the table.
sourceY0 = getResult("sourceY", 0);
targetX0 = getResult("targetX", 0);
targetY0 = getResult("targetY", 0);
sourceX1 = getResult("sourceX", 1); // Second line of the table.
sourceY1 = getResult("sourceY", 1);
targetX1 = getResult("targetX", 1);
targetY1 = getResult("targetY", 1);
sourceX2 = getResult("sourceX", 2); // Third line of the table.
sourceY2 = getResult("sourceY", 2);
targetX2 = getResult("targetX", 2);
targetY2 = getResult("targetY", 2);
tdxreg = targetX0 - sourceX0;
tdyreg = targetY0 - sourceY0;
translation = sqrt(tdxreg * tdxreg + tdyreg * tdyreg); // Amount of translation, in pixel units.
dx = sourceX2 - sourceX1;
dy = sourceY2 - sourceY1;
sourceAngle = atan2(dy, dx);
dx = targetX2 - targetX1;
dy = targetY2 - targetY1;
targetAngle = atan2(dy, dx);
rotationreg = targetAngle - sourceAngle; // Amount of rotation, in radian units.
print("Amount of translation dx: "+tdxreg);
print("Amount of translation dy: "+tdyreg);
print("Amount of translation [pixel]: " + translation);
print("Amount of rotation [degree]: " + (rotationreg * 180.0 / PI));

selectImage("Output");
setSlice(2);
run("Delete Slice");
run("8-bit");
rename("RegisteredSecond");
run("Merge Channels...", "c1=First c2=RegisteredSecond c3=Second create");
selectWindow("Composite");
rename("Merge");
waitForUser("End of First Phase");
selectWindow(second);
close();
selectWindow(first);
close();
selectWindow("Merge");
close();
//open(pathBinary);
run("Bio-Formats (Windowless)", "open="+pathBinary);
rename("ROI.tif");
run("Select All");
run("Translate...", "x="+tdxreg/scaledown+fixdx+" y="+tdyreg/scaledown+fixdy+" interpolation=Bilinear stack");
run("Select All");
run("Rotate... ", "angle="+(rotationreg * 180.0 / PI)+" grid=1 interpolation=Bilinear stack");
run("Save");
