# Supplementary material for: Automated multimodal fluorescence microscopy for hyperplex spatial-proteomics: Coupling microfluidic-based immunofluorescence to high resolution, high sensitivity, three-dimensional analysis of histological slides
Source: Front Oncol. 2022 Oct 13;12:960734. doi: 10.3389/fonc.2022.960734 (PMC9606676; doi:10.3389/fonc.2022.960734)
Supplement: Supplementary file 1 [file DataSheet_1.zip › s18_Conf_DDR_AcqMetadata.csv]

Key	Value
BitsPerPixel	12
DimensionOrder	XYCZT
IsInterleaved	false
IsRGB	false
LittleEndian	true
PixelType	uint16
Series 0 Name	Region18_002.nd2 (series 1)
SizeC	4
SizeT	1
SizeX	2908
SizeY	1966
SizeZ	13
(4) Nikon A1plus {Scanner Selection}	Resonant
(4) Plane #2
(4) Plane #3
(4) Plane #4
AUXExposureLimit	10.0
AUXExposureMode	1
AUXLaserInputPort	0
AUXPointScan	0
AcquisitionDirection	0
Average	1
AverageToQuality	0.0
Bottom	0
CH1 {Laser Wavelength} #1	404.0 {Laser Power}: 2.0
CH1 {Laser Wavelength} #10	404.0 {Gain}: 40
CH1 {Laser Wavelength} #2	404.0 {Gain}: 40
CH1 {Laser Wavelength} #3	404.0 {Laser Power}: 2.0
CH1 {Laser Wavelength} #4	404.0 {Gain}: 40
CH1 {Laser Wavelength} #5	404.0 {Laser Power}: 2.0
CH1 {Laser Wavelength} #6	404.0 {Gain}: 40
CH1 {Laser Wavelength} #7	404.0 {Laser Power}: 2.0
CH1 {Laser Wavelength} #8	404.0 {Gain}: 40
CH1 {Laser Wavelength} #9	404.0 {Laser Power}: 2.0
CH1ChannelColor	16711680
CH1ChannelDyeName	405
CH1ChannelLaserIndex	0
CH1LaserPower	2.0
CH1LaserShutter	1
CH1LaserStimulationPower1	0.0
CH1LaserStimulationPower2	0.0
CH1LaserStimulationPower3	0.0
CH1PMTHighVoltage	0
CH1PMTOffset	0
CH2ChannelColor	16776960
CH2ChannelDyeName	440
CH2ChannelLaserIndex	-101
CH2LaserPower	5.0
CH2LaserShutter	1
CH2LaserStimulationPower1	0.0
CH2LaserStimulationPower2	0.0
CH2LaserStimulationPower3	0.0
CH2PMTHighVoltage	0
CH2PMTOffset	0
CH3 {Laser Wavelength} #1	488.1 {Laser Power}: 7.0
CH3 {Laser Wavelength} #10	488.1 {Gain}: 50
CH3 {Laser Wavelength} #2	488.1 {Gain}: 50
CH3 {Laser Wavelength} #3	488.1 {Laser Power}: 7.0
CH3 {Laser Wavelength} #4	488.1 {Gain}: 50
CH3 {Laser Wavelength} #5	488.1 {Laser Power}: 7.0
CH3 {Laser Wavelength} #6	488.1 {Gain}: 50
CH3 {Laser Wavelength} #7	488.1 {Laser Power}: 7.0
CH3 {Laser Wavelength} #8	488.1 {Gain}: 50
CH3 {Laser Wavelength} #9	488.1 {Laser Power}: 7.0
CH3ChannelColor	65280
CH3ChannelDyeName	488
CH3ChannelLaserIndex	2
CH3LaserPower	7.0
CH3LaserShutter	1
CH3LaserStimulationPower1	0.0
CH3LaserStimulationPower2	0.0
CH3LaserStimulationPower3	0.0
CH3PMTHighVoltage	0
CH3PMTOffset	0
CH4 {Laser Wavelength} #1	559.9 {Laser Power}: 1.0
CH4 {Laser Wavelength} #10	559.9 {Gain}: 30
CH4 {Laser Wavelength} #2	559.9 {Gain}: 30
CH4 {Laser Wavelength} #3	559.9 {Laser Power}: 1.0
CH4 {Laser Wavelength} #4	559.9 {Gain}: 30
CH4 {Laser Wavelength} #5	559.9 {Laser Power}: 1.0
CH4 {Laser Wavelength} #6	559.9 {Gain}: 30
CH4 {Laser Wavelength} #7	559.9 {Laser Power}: 1.0
CH4 {Laser Wavelength} #8	559.9 {Gain}: 30
CH4 {Laser Wavelength} #9	559.9 {Laser Power}: 1.0
CH4ChannelColor	255
CH4ChannelDyeName	561
CH4ChannelLaserIndex	3
CH4LaserPower	1.0
CH4LaserShutter	1
CH4LaserStimulationPower1	0.0
CH4LaserStimulationPower2	0.0
CH4LaserStimulationPower3	0.0
CH4PMTHighVoltage	0
CH4PMTOffset	0
CH5 {Laser Wavelength} #1	647.0 {Laser Power}: 4.0
CH5 {Laser Wavelength} #10	647.0 {Gain}: 50
CH5 {Laser Wavelength} #2	647.0 {Gain}: 50
CH5 {Laser Wavelength} #3	647.0 {Laser Power}: 4.0
CH5 {Laser Wavelength} #4	647.0 {Gain}: 50
CH5 {Laser Wavelength} #5	647.0 {Laser Power}: 4.0
CH5 {Laser Wavelength} #6	647.0 {Gain}: 50
CH5 {Laser Wavelength} #7	647.0 {Laser Power}: 4.0
CH5 {Laser Wavelength} #8	647.0 {Gain}: 50
CH5 {Laser Wavelength} #9	647.0 {Laser Power}: 4.0
CH5ChannelColor	16777215
CH5ChannelDyeName	647
CH5ChannelLaserIndex	4
CH5LaserPower	4.0
CH5LaserShutter	1
CH5LaserStimulationPower1	0.0
CH5LaserStimulationPower2	0.0
CH5LaserStimulationPower3	0.0
Camera Name	Nikon A1plus
Camera Settings #1
Camera Settings #2
Camera Settings #3
Camera Settings #4
CameraFamilyName	Nikon A1
CameraUniqueName	Nikon_A1_New
CameraUserName	Nikon A1plus
ChSeriesMode	[{"custom":0	detector:13	mode:0}]
ChannelCount	0
ChannelIsActive	true
ChannelSeriesMode	0
Color	16777215
Columns	2
Component Count #1	1
Component Count #2	1
Component Count #3	1
Component Count #4	1
CorrectionCollar #1
CorrectionCollar #2
CorrectionCollar #3
CorrectionCollar #4
Denoise.ai OFF Resonant Sound Reduction	Do not mute
Denoise_ai	0
Desc	MCL NanoDrive PiezoZ Drive
Detector	14
Do not mute Microscope Settings #1
Do not mute Microscope Settings #2
Do not mute Microscope Settings #3
Do not mute Microscope Settings #4
EmWavelength	690.0
ExWavelength	0.0
Exposure time (text)	0.25854447999969127
FLBlock1Index	0
FLBlock2Index	0
FLBlock3Index	0
FirstDMIndex	6
FlexibleHeight	-1
FrameSkip	0
Group	0
HVLinearCorrection	0
ID	Z2
IRLaser1Wavelength	800
IRLaserSwitch	2
IRParfocalityPosition	0
ImagingResonantZoom	2.0
ImagingScannerWidth	4
ImagingUseImagingChannelBit	1037
ImagingUseImagingChannelBitApp	1037
Integrate	1
KeepPixelBrightnessEnable	0
LU-NV Switcher #1
LU-NV Switcher #2
LU-NV Switcher #3
LU-NV Switcher #4
LVFExcitationMode	0
LaserboxSelectWheel	1
Left	0
LightPath #1	L100
LightPath #2	L100
LightPath #3	L100
LightPath #4	L100
Line Average Mode 2x Denoise.ai OFF Resonant Sound Reduction #1
Line Average Mode 2x Denoise.ai OFF Resonant Sound Reduction #2
Line Average Mode 2x Denoise.ai OFF Resonant Sound Reduction #3
Line Average Mode 2x Denoise.ai OFF Resonant Sound Reduction #4
LineAcquireMode	1
LineAveraging	2
LineSkip	0
LiveRTNDD	-1
LiveVAAS	0
Location	G:\Tissue_JOBs-TMA12T-FrontiersOncology\Tissue_Jobs_pH2AXA64753BP1Cy3Ck8A488\60x\A1\Region18_002.nd2
MaxSaturatedValue	-1
Microscope #1	Ti2 Microscope
Microscope #2	Ti2 Microscope
Microscope #3	Ti2 Microscope
Microscope #4	Ti2 Microscope
Modality #1	Widefield Fluorescence	Laser Scan Confocal
Modality #2	Widefield Fluorescence	Laser Scan Confocal
Modality #3	Widefield Fluorescence	Laser Scan Confocal
Modality #4	Widefield Fluorescence	Laser Scan Confocal
ModifiedAtJDN	0
MultiViewEnabled	false
NDFilter1	1
NDFilter2	1
NDFilter3	1
NDFilter4	1
NDFilter5	1
NDFilter6	1
NDFilter7	1
NDFilter8	1
Name #1	647
Name #2	405
Name #3	488
Name #4	561
Name #5	647
Negate	0
New processing #1
New processing #2
New processing #3
New processing #4
New processing #5	Line Average Mode 2x
Nikon Ti2	FilterChanger(Turret-Lo) #1	4 (Empty)
Nikon Ti2	FilterChanger(Turret-Lo) #2	4 (Empty)
Nikon Ti2	FilterChanger(Turret-Lo) #3	4 (Empty)
Nikon Ti2	FilterChanger(Turret-Lo) #4	4 (Empty)
Nikon Ti2	FilterChanger(Turret-Up) #1	4 (Empty)
Nikon Ti2	FilterChanger(Turret-Up) #2	4 (Empty)
Nikon Ti2	FilterChanger(Turret-Up) #3	4 (Empty)
Nikon Ti2	FilterChanger(Turret-Up) #4	4 (Empty)
Number of Picture Planes	4
Numerical Aperture	1.4
OpticalModeCtrl	1
OptionCH2ChannelColor	16711680
OptionCH2ChannelIndex	-100
OptionCH2ChannelLaserIndex	-100
OptionCH2DyeName	Indo-1/Ca2+saturated
OptionCH2Gain	0
OptionCH2LaserPower	0.0
OptionCH2LaserShutter	1
OptionCH2WavelengthMax	410.0
OptionCH2WavelengthMin	400.0
OptionCHChannelColor	16711680
OptionCHChannelIndex	-100
OptionCHChannelLaserIndex	-100
OptionCHDyeName	Indo-1/Ca2+saturated
OptionCHGain	0
OptionCHLaserControlMode	0
OptionCHLaserPower	0.0
OptionCHLaserShutter	1
OptionCHLaserStimulationPower1	0.0
OptionCHLaserStimulationPower2	0.0
OptionCHLaserStimulationPower3	0.0
OptionCHOffset	0
OptionCHThresholdLaserWavelength	500.0
OptionCHWavelengthMax	400.0
OptionCHWavelengthMin	400.0
OptionFLBlockIn	0
OptionFLBlockMaxWavelengh1	410.0
OptionFLBlockMaxWavelengh2	410.0
OptionFLBlockMinWavelengh1	400.0
OptionFLBlockMinWavelengh2	400.0
OptionFLBlockType	0
PFS Offset #01	7274
PFS Offset #02	7274
PFS Offset #03	7274
PFS Offset #04	7274
PFS Offset #05	7274
PFS Offset #06	7274
PFS Offset #07	7274
PFS Offset #08	7274
PFS Offset #09	7274
PFS Offset #10	7274
PFS Offset #11	7274
PFS Offset #12	7274
PFS Offset #13	7274
PFS Status #01	3
PFS Status #02	3
PFS Status #03	3
PFS Status #04	3
PFS Status #05	3
PFS Status #06	3
PFS Status #07	0
PFS Status #08	0
PFS Status #09	0
PFS Status #10	0
PFS Status #11	0
PFS Status #12	0
PFS Status #13	0
PinholeSelectedWavelength	488.1
PinholeSize	29.374201787994892
PinholeSizeType	0
Plane #1
Port 4 #1	On
Port 4 #2	On
Port 4 #3	On
Port 4 #4	On
Position #1	0
Position #2	0
Position #3	0
Position #4	0
PulseStimDutyCycle	100.0
PulseStimFrequency	500.0
PulseStimMode	0
Refractive Index	1.515
ReserveProperty3	0
Right	0
Rows	2
SDHighVoltage	0
SDOffset	0
SLxImageAttributes	13
ScalingMode	0
ScanAngle	0.0
ScanAreaAspect	1.0
ScanCropAspect	0.0
ScanCropXOffset	0.0
ScanCropYOffset	0.0
ScanCropZoom	0.0
ScanDirection	0
ScanFrameRateIndex	17
ScanMode	0
ScanXOffset	0.0
ScanYOffset	0.0
ScannerAndDirection	[{"scanDirection":0	scannerType:0}	{"scanDirection":0	scannerType:1}]
ScannerTypeIndex	1
SelectionStyle	0
SetColorManually	true
Size	13
SpectralChannelBinning	1
SpectralChannelMask	0
SpectralGratingPositionMin	400.0
SpectralGratingResolution	2
Stim1 {Type} #1	Nothing
Stim1 {Type} #2	Nothing
Stim1 {Type} #3	Nothing
Stim1 {Type} #4	Nothing
Stim1 {Type} #5	Nothing
Stim2 {Type} #1	Nothing
Stim2 {Type} #2	Nothing
Stim2 {Type} #3	Nothing
Stim2 {Type} #4	Nothing
Stim2 {Type} #5	Nothing
Stim3 {Type} #1	Nothing
Stim3 {Type} #2	Nothing
Stim3 {Type} #3	Nothing
Stim3 {Type} #4	Nothing
Stim3 {Type} #5	Nothing
Stim405Enable1	0
Stim405Enable2	0
Stim405Enable3	0
Stim405LaserPower1	0.0
Stim405LaserPower2	0.0
Stim405LaserPower3	0.0
Stim488Enable1	0
Stim488Enable2	0
Stim488Enable3	0
Stim488LaserPower1	0.0
Stim488LaserPower2	0.0
Stim488LaserPower3	0.0
StimMode	0
StimulationEnable1LaserMask	0
StimulationEnable2LaserMask	0
StimulationEnable3LaserMask	0
StimulationTime1	1.0
StimulationTime2	1.0
StimulationTime3	1.0
TDChannelColor	16777215
TDChannelIndex	-100
TDIn	0
TDPMTHighVoltage	0
TDPMTOffset	0
TDUse	0
TimeAfter	1
TimeBefore	1
Top	0
Type	3
TypeID	0
Unit	�m
UseStimulationLaserMask	29
UserEventType	2
VFCH1Gain	40
VFCH1WavelengthMax	600.0
VFCH1WavelengthMin	410.0
VFCH2Gain	50
VFCH2WavelengthMax	490.0
VFCH2WavelengthMin	450.0
VFCH3Gain	50
VFCH3WavelengthMax	530.0
VFCH3WavelengthMin	500.0
VFCH4Gain	30
VFCH4WavelengthMax	620.0
VFCH4WavelengthMin	570.0
VFCH5Gain	50
VFCH5WavelengthMax	720.0
VFCH5WavelengthMin	660.0
Virtual4ChannelMode	0
X1Ex2Em2ndPMTIndex	1
X2Ex1Em1stLaserIndex	-100
X2Ex1Em1stLaserPower	0.0
X2Ex1Em2ndLaserIndex	-100
X2Ex1Em2ndLaserPower	0.0
X2Ex1EmEnable	0
X2Ex1EmPMTIndex	0
Zoom #1	1.00x
Zoom #2	1.00x
Zoom #3	1.00x
Zoom #4	1.00x
bAbsolute	false
bCalibrated	false
bCamCorrReq	false
bCanExecAsyncSampleGet	false
bControlLight	false
bControlShutter	false
bIsCrop	false
bKeepObject	false
bPickFromGraph	false
bPiezoZTriggered	false
bPoints	false
bTIRF	false
bTriggeredPiezo	false
bUseHWSequencer	false
bUseIntenzityCorrection	false
bUsePFS	false
bUseTiRecipe	false
bUseTriggeredAcquisition	false
bUseWatterSupply	true
bValid	true
bZInverted	true
bZPosAbsolute	true
bottom	0
cx	-1
cy	-1
dAcqTime	0.0
dAngle	0.0
dAspect	1.0
dBinningX	-1
dBinningY	-1
dCalibPrecision	8.34816135196014
dCalibration	0.10372701689950176
dCompressionParam	0
dCropAspect	1.0
dCropXOffset	0.0
dCropYOffset	0.0
dCropZoom	1.0
dExposureTime	258.54447999969125
dFadingCorr	0.0
dFps	-1
dGainCustom	1
dGainGrayScale	1
dGainGrouped	1
dGainTrueColor	1
dGammaSrc	1
dLampVoltage	0.0
dMax	2
dMin	0
dObjCalibration1to1	0.0
dObjectiveMag	-1.0
dObjectiveNA	1.4
dObjectiveToPinholeZoom	1.0
dOffset	0.0
dOffsetCustom	0
dOffsetGrayScal	0
dOffsetGrouped	0
dOffsetTrueColor	0
dPinholeDiameter	29.374201787994892
dPrecision	0.0
dProjectiveMag	-1.0
dRange	0.0
dReferencePosition	0.0
dRefractIndex	1.515
dRefractIndex1	1.515
dRefractIndex2	1.515
dRelayLensZoom	1.0
dScalingToIntensity	0.0
dScanAreaAspect	1.0
dSensitivity	-1
dSpeed	0.0
dStep	0.0
dStgLgCT11	-0.9999713055496404
dStgLgCT12	-0.007575491888168107
dStgLgCT21	0.007575491888168107
dStgLgCT22	-0.9999713055496404
dTIRFPFSOffset	-1.0
dTIRFPosition	3.33E-4
dTValue	0.0
dTemperK	-1.0
dTimeAbsolute	2459635.9040393517
dTimeAxisCalibration	-1.0
dTimeMSec	864.133738797158
dWavelength	0.0
dXOffset	0.0
dXPos	-15176.2
dYOffset	0.0
dYPos	-4018.3
dZAxisCalibration	-1.0
dZHigh	3.0
dZHome	0.0
dZLow	-3.0
dZPos	3471.9030000000002
dZStep	0.5
dZoom	4.0
eCompression	2
ePictureXAxis	0
ePictureYAxis	1
ePixelType	1
eRepresentation	0
eTimeSource	0
eType	0
fMaxSrc	1
fMinSrc	0
iChannelSeriesIndex	-1
iDegree	0
iFocusCriterion	0
iStimulationSettingsCount	0
iType	3
left	0
m_CompanyString	Laboratory Imaging s.r.o.
m_CopyrightString	Copyright � 1991-2021 Laboratory Imaging	http://www.lim.cz
m_GrabberString	Nikon A1plus Confocal + Hamamatsu
m_SWNameString	NIS-Elements AR
m_VersionString	5.30.03 (Build 1549)
m_bEnableAutoContrast	false
m_bEnableAutoWhite	false
m_bGraphVerticalSplit	false
m_bGrayGraph	false
m_bLaserOutputPortUsed0-00	0
m_bLaserOutputPortUsed0-01	0
m_bLaserOutputPortUsed0-02	0
m_bLaserOutputPortUsed0-03	1
m_bMorePositionsForLPIsPossible0	false
m_bParamsValid0	1
m_bRatioViewEnabled	false
m_bShowAllComp	true
m_bShowSpectralGraph	true
m_bViewLut	true
m_dCorrectionCollarPosition	0.0
m_dGraphOffset00	0
m_dGraphOffset01	0
m_dGraphOffset02	0
m_dGraphOffset03	0
m_dGraphOffset04	0
m_dGraphZoom00	1
m_dGraphZoom01	1
m_dGraphZoom02	1
m_dGraphZoom03	1
m_dGraphZoom04	1
m_dLogMaxX0	57000.0
m_dLogMaxY0	37500.0
m_dLogMinX0	-57000.0
m_dLogMinY0	-37500.0
m_dShutterAperture0	0.0
m_dShutterAperture1	0.0
m_dShutterAperture2	0.0
m_dShutterAperture3	0.0
m_dXYPositionX0	-15078.2
m_dXYPositionY0	-4066.5
m_dZPosition0	3522.76
m_dZPosition1	50.85700000000003
m_dZoomPosition	1.0
m_eFilterType0	2
m_eFilterType1	2
m_eLightStateType0	3
m_eLightType0	3
m_eNature	0
m_ePFSDishType	0
m_ePlacement	3
m_eShutterMode0	0
m_eShutterMode1	0
m_eShutterMode2	0
m_eShutterMode3	0
m_eShutterType0	0
m_eShutterType1	0
m_eShutterType2	1
m_eShutterType3	0
m_eSpctType	1
m_iAnalyzerUse	1
m_iCorrectionCollarUse	1
m_iFilterPosition0	3
m_iFilterPosition1	3
m_iFilterUse0	1
m_iFilterUse1	1
m_iGraphScale	0
m_iGraphSelected	-1
m_iLaserOutputUse0	1
m_iLightPathPosition	3
m_iLightPathUse	1
m_iLightStateUse0	1
m_iLightUse0	1
m_iMicroscopeUse	1
m_iMicroscope_DICPrismUse	1
m_iNosPosition	3
m_iNosUse	1
m_iPFSDMState	1
m_iPFSDMUse	1
m_iPFSDishTypeUse	0
m_iPFSOffsetPosition	7274
m_iPFSOffsetUse	0
m_iPFSState	0
m_iShutterUse0	1
m_iShutterUse1	1
m_iShutterUse2	1
m_iShutterUse3	1
m_iXOrientation0	1
m_iXYUse0	0
m_iYOrientation0	-1
m_iZUse0	1
m_iZUse1	1
m_iZoomUse	1
m_ibAnalyzerExist	1
m_ibAnalyzerInserted	0
m_ibAnalyzerStateValid	1
m_ibCorrectionCollarExist	1
m_ibDICPrismPosition	0
m_ibFilterActAsShutter0	0
m_ibFilterActAsShutter1	0
m_ibFilterExist0	1
m_ibFilterExist1	1
m_ibFilterPositionValid0	1
m_ibFilterPositionValid1	1
m_ibLaserOutputExist0	1
m_ibLaserOutputValid0	1
m_ibLightExist0	1
m_ibLightPathExist	1
m_ibLightPathPositionValid	1
m_ibLightStateControllable0	1
m_ibLightStateExist0	1
m_ibLightStateOn0	0
m_ibLightStateValid0	1
m_ibMicroscopeExist	1
m_ibMicroscope_DICPrismExist	1
m_ibNosExist	0
m_ibNosPositionValid	1
m_ibPFSDMExist	1
m_ibPFSDMStateValid	1
m_ibPFSDishTypeExist	1
m_ibPFSOffsetExist	1
m_ibPFSOffsetPositionValid	1
m_ibPFSStateValid	1
m_ibShutterApertureValid0	1
m_ibShutterApertureValid1	1
m_ibShutterApertureValid2	1
m_ibShutterApertureValid3	1
m_ibShutterExist0	1
m_ibShutterExist1	1
m_ibShutterExist2	1
m_ibShutterExist3	1
m_ibShutterModeValid0	1
m_ibShutterModeValid1	1
m_ibShutterModeValid2	1
m_ibShutterModeValid3	1
m_ibShutterStateOpen0	0
m_ibShutterStateOpen1	0
m_ibShutterStateOpen2	0
m_ibShutterStateOpen3	0
m_ibShutterStateValid0	1
m_ibShutterStateValid1	1
m_ibShutterStateValid2	1
m_ibShutterStateValid3	1
m_ibXYExist0	0
m_ibXYPositionValid0	1
m_ibZExist0	0
m_ibZExist1	0
m_ibZPositionValid0	1
m_ibZPositionValid1	1
m_ibZoomExist	1
m_ibZoomPositionValid	1
m_ivectMorePositionsForLPSize0	0
m_sAnalyzerFullName	Ti2 Analyzer Slider
m_sAnalyzerKey	Analyzer Slider
m_sAnalyzerPhysFullName	Nikon Ti2
m_sAnalyzerShortName	Analyzer Slider
m_sCorrectionCollarFullName	Ti2 Correction Collar
m_sCorrectionCollarKey	Correction Collar
m_sCorrectionCollarPhysFullName	Nikon Ti2
m_sCorrectionCollarShortName	Correction Collar
m_sFilterFullName0	Ti2 Turret1
m_sFilterFullName1	Ti2 Turret2
m_sFilterKey0	Turret-Lo
m_sFilterKey1	Turret-Up
m_sFilterName0	Empty
m_sFilterName1	Empty
m_sFilterPhysFullName0	Nikon Ti2
m_sFilterPhysFullName1	Nikon Ti2
m_sFilterShortName0	Turret1
m_sFilterShortName1	Turret2
m_sLaserOutputFullName0	LU-NV Switcher
m_sLaserOutputKey0	LU-NV Switcher
m_sLaserOutputPhysFullName0	Nikon LU-NV
m_sLaserOutputShortName0	LU-NV Switcher
m_sLightFullName0	Ti2 Illuminator-DIA
m_sLightKey0	DIA
m_sLightPathFullName	Ti2 LightPath
m_sLightPathKey	LightPath
m_sLightPathPhysFullName	Nikon Ti2
m_sLightPathPositionName	L100
m_sLightPathShortName	LightPath
m_sLightPhysFullName0	Nikon Ti2
m_sLightShortName0	DIA
m_sLightStateFullName0	Ti2 Illuminator-DIA
m_sLightStateKey0	DIA
m_sLightStatePhysFullName0	Nikon Ti2
m_sLightStateShortName0	DIA
m_sMicroscopeFullName	Ti2 Microscope
m_sMicroscopeKey	Microscope
m_sMicroscopePhysFullName	Nikon Ti2
m_sMicroscopePhysShortName	Ti2 Microscope
m_sMicroscopeShortName	Microscope
m_sMicroscope_DICPrismFullName	Ti2 Microscope
m_sMicroscope_DICPrismKey	Microscope
m_sMicroscope_DICPrismPhysFullName	Nikon Ti2
m_sMicroscope_DICPrismShortName	Microscope
m_sName	???
m_sNosFullName	Ti2 Nosepiece
m_sNosKey	Nosepiece
m_sNosPhysFullName	Nikon Ti2
m_sNosShortName	Nosepiece
m_sPFSDMFullName	Ti2 PFS
m_sPFSDMKey	PFS
m_sPFSDMPhysFullName	Nikon Ti2
m_sPFSDMShortName	PFS
m_sPFSDishTypeFullName	Ti2 PFS
m_sPFSDishTypeKey	PFS
m_sPFSDishTypePhysFullName	Nikon Ti2
m_sPFSDishTypeShortName	PFS
m_sPFSOffsetFullName	Ti2 PFS
m_sPFSOffsetKey	PFS
m_sPFSOffsetPhysFullName	Nikon Ti2
m_sPFSOffsetShortName	PFS
m_sShutterFullName0	FL-Lo
m_sShutterFullName1	FL-Up
m_sShutterFullName2	DIA LED
m_sShutterFullName3	CoolLED pE-4000 Shutter
m_sShutterKey0	FL-Lo
m_sShutterKey1	FL-Up
m_sShutterKey2	DIA LED
m_sShutterKey3	pE-4000
m_sShutterPhysConnectionString3	m_iCOMPort=5;m_uiBaudRateValue=115200;m_iDeviceConnectionID=4;
m_sShutterPhysFullName0	Nikon Ti2
m_sShutterPhysFullName1	Nikon Ti2
m_sShutterPhysFullName2	Nikon Ti2
m_sShutterPhysFullName3	CoolLED pE-4000
m_sShutterShortName0	FL-Lo
m_sShutterShortName1	FL-Up
m_sShutterShortName2	DIA LED
m_sShutterShortName3	pE-4000 Shutter
m_sUserName	???
m_sXYFullName0	Ti2 XYDrive
m_sXYKey0	XY Drive
m_sXYPhysFullName0	Nikon Ti2
m_sXYShortName0	XY Drive
m_sZFullName0	Ti2 ZDrive
m_sZFullName1	MCL NanoDrive PiezoZ Drive
m_sZKey0	Z Drive
m_sZKey1	PiezoZ Drive
m_sZPhysFullName0	Nikon Ti2
m_sZPhysFullName1	MCL NanoDrive
m_sZShortName0	Z Drive
m_sZShortName1	PiezoZ Drive
m_sZoomFullName	Ti2 Zoom
m_sZoomKey	Zoom
m_sZoomPhysFullName	Nikon Ti2
m_sZoomShortName	Zoom
m_uiAutoWhiteColor	16777215
m_uiColor	16777215
m_uiCount	1
m_uiLaserOutputPorts0	4
m_uiPropGroupCount	0
m_vectAnalyzer_size	1
m_vectAperture_size	0
m_vectCalibratedAnalogOutput_size	0
m_vectCondenser_size	0
m_vectConfocalStimulation_size	0
m_vectCorrectionCollar_size	1
m_vectDMD_size	0
m_vectFilterChanger_size	2
m_vectGalvoXY_size	0
m_vectLaserOutput_size	1
m_vectLightPath_size	1
m_vectLightPower_size	0
m_vectLightRemote_size	0
m_vectLightState_size	1
m_vectLinearActuator_size	0
m_vectMicroscope_BertrandLens_size	0
m_vectMicroscope_DICPrism_size	1
m_vectMicroscope_Polarizer_size	0
m_vectMicroscope_TubeBaseTurret_size	0
m_vectMicroscope_size	1
m_vectMultiLaser_LineUsed_size	0
m_vectMultiLaser_NDFilter_size	0
m_vectMultiLaser_Power_size	0
m_vectMultiLaser_StimulationPreset_size	0
m_vectNDFilter_size	0
m_vectNosepiece_size	1
m_vectPFSDM_size	1
m_vectPFSDishType_size	1
m_vectPFSOffset_size	1
m_vectShutter_size	4
m_vectTIRFAlignment_size	0
m_vectTIRFMirror_size	0
m_vectTIRFPosition_size	0
m_vectTTLOutput_size	0
m_vectXY_size	1
m_vectZ_size	2
m_vectZoom_size	1
matRows	0
no_name	0
right	0
sCal.dFmax	1
sCal.dFmin	255
sCal.dKd	224
sCal.dRmax	2
sCal.dRmin	0
sCal.dTMeasCalMax	0
sCal.dTMeasCalMin	0
sCal.dVisc	1
sDescription	647
sObjective	Apo 60x Oil ?S DIC N2
sOpticalConfigName	Nikon A1:All lines
sSpecSettings
{Scanner Selection}: Resonant
{Detector Selection}: DUVB_VB
{Optical Path Mode}: Manual
{First Dichroic Mirror}: 440/488/561/635
CH1	{Laser Wavelength}: 404.0	{Laser Power}: 2.0
CH3	{Laser Wavelength}: 488.1	{Laser Power}: 7.0
CH4	{Laser Wavelength}: 559.9	{Laser Power}: 1.0
CH5	{Laser Wavelength}: 647.0	{Laser Power}: 4.0
CH1	{Laser Wavelength}: 404.0	{Gain}: 40
CH3	{Laser Wavelength}: 488.1	{Gain}: 50
CH4	{Laser Wavelength}: 559.9	{Gain}: 30
CH5	{Laser Wavelength}: 647.0	{Gain}: 50
{DUVB PMT Offset}: 0
{Pinhole Size(um)}: 29.4
{HV LinearCorrection}: Off
{Scan Direction}: One way
{Scanner Zoom}: 2.000
{Scan Speed}: 7.5
{Channel Series Mode}: None
{Line Skip}: None
{Frame Skip}: 0
{Line Average Mode}: Average
{Line Average/Integrate Count}: 2
Stim1	{Type}: Nothing
	{Scan Speed}: 1
Stim2	{Type}: Nothing
	{Scan Speed}: 1
Stim3	{Type}: Nothing
	{Scan Speed}: 1
{KeepPixelBrightnessEnable}: 0
{ScalingMode}: 0
{Head type}: Legacy (FOV18)
New processing:
Line Average Mode 2x
Denoise.ai OFF
Resonant Sound Reduction:
Do not mute
sizeObjFullChip.cx	0
sizeObjFullChip.cy	0
timestamp #01	0.864133738797158
timestamp #02	5.2862384842559695
timestamp #03	9.753247339690104
timestamp #04	14.123347325269133
timestamp #05	18.487346752476878
timestamp #06	22.861547113353385
timestamp #07	27.239547822068445
timestamp #08	31.669653299816883
timestamp #09	36.12566114835255
timestamp #10	40.50776223236602
timestamp #11	44.91076522948406
timestamp #12	49.294866496569476
timestamp #13	53.70897050973959
top	0
uiBkgndSize	0
uiBpc	0
uiBpcInMemory	16
uiBpcSignificant	12
uiColor	16777215
uiColorCustom	16711680
uiColorGroup	16711680
uiColorSpace	4
uiComp	0
uiCompCount	1
uiCon20(L	0
uiCount	1
uiDenOffset	0
uiDenom	1
uiFQModeUsage	0
uiFlags	0
uiGradient	0
uiGradientBrightField	0
uiGroup	0
uiGroupCount	1
uiHeight	1966
uiInterpretation	0
uiLutComponentCount	4
uiMaxSrc	65535
uiMinDst	0
uiMinSrc	0
uiModalityMask	1049089
uiModeFQ	2
uiNextLevelCount	0
uiNumOffset	0
uiNumer	0
uiOCTypeKey	14
uiOpticalConfigs	1
uiPhysicalVarCount	0
uiPointCoint	0
uiRepeatCount	1
uiRepresentation	0
uiRow	0
uiSampleCount	1
uiSampleIndex	0
uiSequenceCount	13
uiSpectralColorMode	0
uiTaskCount	0
uiTileHeight	1966
uiTileWidth	2908
uiUsageFlags	0
uiValues	0
uiVirtualComponents	4
uiWidth	2908
uiWidthBytes	23264
vGrabberCameraSettingsFQMode	0
vecIdsSize	0
vectStimulationConfigurationsSize	0
wsCameraName	Nikon_A1_New
wsObjectiveCode	MRD71600
wsObjectiveName	Apo 60x Oil ?S DIC N2
wsZDevice	MCL NanoDrive PiezoZ Drive
wstrSystemUUID	0739dbee07434fe693f142c4c52b499f
{Channel Series Mode} #1	None
{Channel Series Mode} #2	None
{Channel Series Mode} #3	None
{Channel Series Mode} #4	None
{Channel Series Mode} #5	None
{DUVB PMT Offset} #1	0
{DUVB PMT Offset} #2	0
{DUVB PMT Offset} #3	0
{DUVB PMT Offset} #4	0
{DUVB PMT Offset} #5	0
{Detector Selection} #1	DUVB_VB
{Detector Selection} #2	DUVB_VB
{Detector Selection} #3	DUVB_VB
{Detector Selection} #4	DUVB_VB
{Detector Selection} #5	DUVB_VB
{First Dichroic Mirror} #1	440/488/561/635
{First Dichroic Mirror} #2	440/488/561/635
{First Dichroic Mirror} #3	440/488/561/635
{First Dichroic Mirror} #4	440/488/561/635
{First Dichroic Mirror} #5	440/488/561/635
{Frame Skip} #1	0
{Frame Skip} #2	0
{Frame Skip} #3	0
{Frame Skip} #4	0
{Frame Skip} #5	0
{HV LinearCorrection} #1	Off
{HV LinearCorrection} #2	Off
{HV LinearCorrection} #3	Off
{HV LinearCorrection} #4	Off
{HV LinearCorrection} #5	Off
{Head type} #1	Legacy (FOV18)
{Head type} #2	Legacy (FOV18)
{Head type} #3	Legacy (FOV18)
{Head type} #4	Legacy (FOV18)
{Head type} #5	Legacy (FOV18)
{KeepPixelBrightnessEnable} #1	0
{KeepPixelBrightnessEnable} #2	0
{KeepPixelBrightnessEnable} #3	0
{KeepPixelBrightnessEnable} #4	0
{KeepPixelBrightnessEnable} #5	0
{Line Average Mode} #1	Average
{Line Average Mode} #2	Average
{Line Average Mode} #3	Average
{Line Average Mode} #4	Average
{Line Average Mode} #5	Average
{Line Average/Integrate Count} #1	2
{Line Average/Integrate Count} #2	2
{Line Average/Integrate Count} #3	2
{Line Average/Integrate Count} #4	2
{Line Average/Integrate Count} #5	2
{Line Skip} #1	None
{Line Skip} #2	None
{Line Skip} #3	None
{Line Skip} #4	None
{Line Skip} #5	None
{Optical Path Mode} #1	Manual
{Optical Path Mode} #2	Manual
{Optical Path Mode} #3	Manual
{Optical Path Mode} #4	Manual
{Optical Path Mode} #5	Manual
{Pinhole Size(um)} #1	29.4
{Pinhole Size(um)} #2	29.4
{Pinhole Size(um)} #3	29.4
{Pinhole Size(um)} #4	29.4
{Pinhole Size(um)} #5	29.4
{ScalingMode} #1	0
{ScalingMode} #2	0
{ScalingMode} #3	0
{ScalingMode} #4	0
{ScalingMode} #5	0
{Scan Direction} #1	One way
{Scan Direction} #2	One way
{Scan Direction} #3	One way
{Scan Direction} #4	One way
{Scan Direction} #5	One way
{Scan Speed} #1	7.5
{Scan Speed} #10	1
{Scan Speed} #11	1
{Scan Speed} #12	1
{Scan Speed} #13	7.5
{Scan Speed} #14	1
{Scan Speed} #15	1
{Scan Speed} #16	1
{Scan Speed} #17	7.5
{Scan Speed} #18	1
{Scan Speed} #19	1
{Scan Speed} #2	1
{Scan Speed} #20	1
{Scan Speed} #3	1
{Scan Speed} #4	1
{Scan Speed} #5	7.5
{Scan Speed} #6	1
{Scan Speed} #7	1
{Scan Speed} #8	1
{Scan Speed} #9	7.5
{Scanner Selection} #1	Resonant
{Scanner Selection} #2	Resonant
{Scanner Selection} #3	Resonant
{Scanner Selection} #4	Resonant
{Scanner Zoom} #1	2.000
{Scanner Zoom} #2	2.000
{Scanner Zoom} #3	2.000
{Scanner Zoom} #4	2.000
{Scanner Zoom} #5	2.000
