# Supplementary material for: Automated multimodal fluorescence microscopy for hyperplex spatial-proteomics: Coupling microfluidic-based immunofluorescence to high resolution, high sensitivity, three-dimensional analysis of histological slides
Source: Front Oncol. 2022 Oct 13;12:960734. doi: 10.3389/fonc.2022.960734 (PMC9606676; doi:10.3389/fonc.2022.960734)
Supplement: Supplementary file 1 [file DataSheet_1.zip › s18_WF20X_AcqMetadata.csv]

Key	Value
BitsPerPixel	16
DimensionOrder	XYCZT
IsInterleaved	false
IsRGB	false
LittleEndian	true
PixelType	uint16
Series 0 Name	20x_Region18.nd2 (series 1)
SizeC	4
SizeT	1
SizeX	4521
SizeY	4521
SizeZ	1
(EPI) N-STORM Angle	31.9
(Out) STORM Cylindrical Lens
(Out) Plane #2
Average	1
AverageToQuality	0.0
Binning #1	1x1
Binning #2	1x1
Binning #3	1x1
Binning #4	1x1
Binning #5	1x1
Binning #6	1x1
Binning #7	1x1
Binning #8	1x1
Bottom	0
Cam0Flip	false
Cam0Rotate180	true
Camera Name	Flash4.0	SN:301403
Camera Settings #1
Camera Settings #2
Camera Settings #3
Camera Settings #4
CameraFamilyName	ecmC11440_22C
CameraUniqueName	Hamamatsu C11440-22C SN:301403
CameraUserName	Flash4.0	SN:301403
CaptureMaxExposure	1000.0
CaptureQuality	25
ChannelColor	65407
ChannelCount	1
ChannelIsActive	true
ChannelName	Comp5
Color	16711680
Columns	2
Component Count #1	1
Component Count #2	1
Component Count #3	1
Component Count #4	1
CorrectionCollar
DefectCorrectMode	true
Desc	MCL NanoDrive PiezoZ Drive
EmWavelength	480.0
EnableAutoExposure	true
EnableCurrentTemperature	true
ExWavelength	0.0
Exposure #1	80.0
Exposure #2	200 ms
Exposure #3	100 ms
Exposure #4	100 ms
Exposure #5	80 ms
Exposure #6	200 ms
Exposure #7	100 ms
Exposure #8	100 ms
Exposure #9	80 ms
Exposure time (text) #1	6.51468896484375
Exposure time (text) #2	3.1306689453125
Exposure time (text) #3	3.075873046875
Exposure time (text) #4	2.726777099609375
FilterWaveLength	558.0
Flash4.0	SN:301403 Sample 1
FlexibleHeight	-1
Group	0
HotPixelCorrectLevel	0
ID	Z2
Integrate	1
Key	MV=0	TA=0	CH=1
LAPP Upper Ports #1
LAPP Upper Ports #2
LAPP Upper Ports #3
LAPP Upper Ports #4
Left	0
LightPath #1	R100
LightPath #2	R100
LightPath #3	R100
LightPath #4	R100
Line:1; ExW:405; Power	40.0; On
Line:2; ExW:490; Power:100.0; On STORM Relay Lens
Line:3; ExW:550; Power:100.0; On STORM Relay Lens
Line:4; ExW:660; Power:100.0; On STORM Relay Lens
LiveSpeedUp	1
Location	G:\Tissue_JOBs-TMA12T-FrontiersOncology\TMA_FrontiersOncology_Jobs\03_Tissue_Jobs_KI67A488ORC1Cy3CK18A647_20x\20x_Region18.nd2
MaxFPSLimit	25.0
MaxFPSLimited	false
MaxSaturatedValue	-1
Metadata	Dimensions: XY(96) x ?(4)
Microscope #1	Ti2 Microscope
Microscope #2	Ti2 Microscope
Microscope #3	Ti2 Microscope
Microscope #4	Ti2 Microscope
Microscope #5	Ti2 Microscope
Microscope #6	Ti2 Microscope
Microscope #7	Ti2 Microscope
Microscope #8	Ti2 Microscope
Microscope Settings #1
Microscope Settings #2
Microscope Settings #3
Microscope Settings #4
Modality #1	Widefield Fluorescence
Modality #2	Widefield Fluorescence
Modality #3	Widefield Fluorescence
Modality #4	Widefield Fluorescence
ModifiedAtJDN	2459631.7095023147
MultiViewEnabled	false
N-STORM Alignment Name #1	internal-spec_2_137
N-STORM Alignment Name #2	internal-spec_2_137
N-STORM Alignment Name #3	internal-spec_2_137
N-STORM Alignment Name #4	internal-spec_2_157
N-STORM Angle #1	31.9
N-STORM Angle #2	31.9
N-STORM Angle #3	2.0
N-STORM Critical Angle #1	0.0
N-STORM Critical Angle #2	63.3
N-STORM Critical Angle #3	62.0
N-STORM Critical Angle #4	62.0
N-STORM Direction #1	286.4
N-STORM Direction #2	286.4
N-STORM Direction #3	286.4
N-STORM Direction #4	285.8
N-STORM Focus #1	10400.0
N-STORM Focus #2	10400.0
N-STORM Focus #3	10400.0
N-STORM Focus #4	6000.0
N-STORM Focus Point #1	0.0
N-STORM Focus Point #2	9733.0
N-STORM Focus Point #3	0.0
N-STORM Focus Point #4	0.0
N-STORM Gradation ND #1	In
N-STORM Gradation ND #2	In
N-STORM Gradation ND #3	In
N-STORM Gradation ND #4	In
N-STORM Lambda 1/4 #1	In
N-STORM Lambda 1/4 #2	In
N-STORM Lambda 1/4 #3	In
N-STORM Lambda 1/4 #4	In
N-STORM Penetration Depth #1	N/A
N-STORM Penetration Depth #2	N/A
N-STORM Penetration Depth #3	N/A
N-STORM Penetration Depth #4	N/A
N-STORM Zoom #1	2x
N-STORM Zoom #2	2x
N-STORM Zoom #3	2x
N-STORM Zoom #4	2x
N-STORM alignment information #1
N-STORM alignment information #2
N-STORM alignment information #3
N-STORM alignment information #4
Name #1	DAPI
Name #2	A647
Name #3	Cy3
Name #4	A488
Name #5	DAPI
Negate	0
Nikon Ti2	FilterChanger(Turret-Lo) #1	2 (SIM 640)
Nikon Ti2	FilterChanger(Turret-Lo) #2	3 (SIM 561)
Nikon Ti2	FilterChanger(Turret-Lo) #3	1 (SIM 488)
Nikon Ti2	FilterChanger(Turret-Lo) #4	4 (Empty)
Nikon Ti2	FilterChanger(Turret-Up) #1	5 (Continuous STORM)
Nikon Ti2	FilterChanger(Turret-Up) #2	5 (Continuous STORM)
Nikon Ti2	FilterChanger(Turret-Up) #3	5 (Continuous STORM)
Nikon Ti2	FilterChanger(Turret-Up) #4	5 (Continuous STORM)
Nikon Ti2	Shutter(FL-Up) #1	Open
Nikon Ti2	Shutter(FL-Up) #2	Open
Nikon Ti2	Shutter(FL-Up) #3	Open
Nikon Ti2	Shutter(FL-Up) #4	Open
Number of Picture Planes	4
Numerical Aperture	0.75
PFS Offset	180276954
PFS Status	180276954
PFS	Dish Type	Glass
PFS	mirror	Inserted
PFS	offset	8243
PFS	state	On
Plane #1
Plane #3
Plane #4
Port 1 #1	On
Port 1 #10	On
Port 1 #11	On
Port 1 #12	On
Port 1 #2	On
Port 1 #3	On
Port 1 #4	On
Port 1 #5	On
Port 1 #6	On
Port 1 #7	On
Port 1 #8	On
Port 1 #9	On
Position	0
QuantilPixels	100
QuantilPromile	0.1
QuantilRelative	true
Refractive Index	1
Right	0
Rotate	0.0
Rows	2
SLxImageAttributes	13
STORM Cylindrical Lens #1
STORM Cylindrical Lens #2
STORM Cylindrical Lens #3
STORM Relay Lens
Sample 2
Sample 3
Sample 4
Scan Mode #1	Slow
Scan Mode #2	Slow
Scan Mode #3	Slow
Scan Mode #4	Slow
Scan Mode #5	Slow
Scan Mode #6	Slow
Scan Mode #7	Slow
Scan Mode #8	Slow
ScanMode	1
SetColorManually	true
Size	1
Temperature #1	-10.0°C
Temperature #2	-10.0°C
Temperature #3	-10.0°C
Temperature #4	-10.0°C
Temperature #5	-10.0°C
Temperature #6	-10.0°C
Temperature #7	-10.0°C
Temperature #8	-10.0°C
Top	0
Type	3
TypeID	0
Unit	µm
UpdateLPAutomatically	true
Zoom #1	1.00x
Zoom #2	1.00x
Zoom #3	1.00x
Zoom #4	1.00x
__m_runType	RLxIRect
bCalibrated	true
bCamCorrReq	true
bCanExecAsyncSampleGet	true
bIsCrop	false
bPoints	false
bValid	true
bZPosAbsolute	true
bottom	0
cx	2
cy	2
dAcqTime	0.0
dAngle	0.0
dAspect	1.0
dBinningX	1.0
dBinningY	1.0
dCalibPrecision	-1.0
dCalibration	0.326738273954565
dCompressionParam	0
dCropAspect	1.0
dCropXOffset	0.0
dCropYOffset	0.0
dCropZoom	1.0
dExposureTime	2726.777099609375
dFadingCorr	0.0
dFps	100.0228623685414
dLampVoltage	0.0
dObjCalibration1to1	0.326738273954565
dObjectiveMag	-1.0
dObjectiveNA	0.75
dObjectiveToPinholeZoom	1.0
dPinholeDiameter	-1.0
dProjectiveMag	-1.0
dRefractIndex	1.0
dRefractIndex1	1.0
dRefractIndex2	1.0
dRelayLensZoom	1.0
dScalingToIntensity	0.0
dScanAreaAspect	1.0019569471624266
dSensitivity	1.0
dStgLgCT11	-0.9998850191823139
dStgLgCT12	-0.015164050078515462
dStgLgCT21	0.015164050078515462
dStgLgCT22	-0.9998850191823139
dTValue	0.0
dTemperK	-1.0
dTimeAbsolute	2459631.7219677432
dTimeAxisCalibration	-1.0
dTimeMSec	1608915.3891078127
dWavelength	0.0
dXOffset	0.0
dXPos	-5314.6
dYOffset	0.0
dYPos	-3524.9
dZAxisCalibration	-1.0
dZPos	3263.343
dZoom	1.0
eCompression	2
ePictureXAxis	0
ePictureYAxis	1
ePixelType	1
eRepresentation	0
eTimeSource	0
eType	0
iChannelSeriesIndex	-1
left	0
m_CopyrightString	Copyright © 1991-2019 Laboratory Imaging	http://www.lim.cz
m_GrabberString	VGA
m_SWNameString	NIS-Elements Viewer
m_VersionString	5.21.00 (Build 1483)
m_bLaserOutputPortUsed0-00	1
m_bLaserOutputPortUsed0-01	0
m_bLaserOutputPortUsed1-00	1
m_bLaserOutputPortUsed1-01	0
m_bLaserOutputPortUsed2-00	1
m_bLaserOutputPortUsed2-01	0
m_bMultiLaserLineUsed0-00	1
m_bMultiLaserLineUsed0-01	0
m_bMultiLaserLineUsed0-02	0
m_bMultiLaserLineUsed0-03	0
m_bMultiLaser_LineUsedLineUsed0-00	1
m_bMultiLaser_LineUsedLineUsed0-01	0
m_bMultiLaser_LineUsedLineUsed0-02	0
m_bMultiLaser_LineUsedLineUsed0-03	0
m_bParamsValid0	1
m_bTIRFPositionPresetValid	false
m_bTIRFPositionXYValid	false
m_dCorrectionCollarPosition	0.0
m_dLogMaxX0	57000.0
m_dLogMaxY0	37500.0
m_dLogMinX0	-57000.0
m_dLogMinY0	-37500.0
m_dMultiLaserLinePower0-00	40.0
m_dMultiLaserLinePower0-01	100.0
m_dMultiLaserLinePower0-02	100.0
m_dMultiLaserLinePower0-03	100.0
m_dMultiLaser_PowerLinePower0-00	40.0
m_dMultiLaser_PowerLinePower0-01	100.0
m_dMultiLaser_PowerLinePower0-02	100.0
m_dMultiLaser_PowerLinePower0-03	100.0
m_dShutterAperture0	0.0
m_dShutterAperture1	0.0
m_dShutterAperture2	0.0
m_dShutterAperture3	0.0
m_dTIRFAlignmentAlignmentWavelength	0.0
m_dTIRFPositionAlignmentWavelength	0.0
m_dTIRFPositionAngle	1.9913628851113896
m_dTIRFPositionCriticalAngle	61.95704140185693
m_dTIRFPositionDirection	285.8479441685991
m_dTIRFPositionFocus	6000.0
m_dTIRFPositionFocusPoint	0.0
m_dTIRFPositionPenetrationDepth	0.0
m_dTIRFPositionPosition	0.0
m_dTIRFPositionX	0.0
m_dTIRFPositionY	0.0
m_dXYPositionX0	-386.6
m_dXYPositionY0	-5929.5
m_dZoomPosition	1.0
m_eFilterType0	2
m_eFilterType1	2
m_eLightRemoteSwitchControlType0	0
m_eLightRemoteType0	3
m_eLightStateType0	3
m_eLightType0	3
m_eNature	0
m_ePlacement	6
m_eShutterMode0	0
m_eShutterMode1	0
m_eShutterMode2	0
m_eShutterMode3	0
m_eShutterType0	0
m_eShutterType1	0
m_eShutterType2	1
m_eShutterType3	0
m_eSpctType	1
m_iAnalyzerUse	1
m_iCorrectionCollarUse	0
m_iFilterPosition0	3
m_iFilterPosition1	4
m_iFilterUse0	1
m_iFilterUse1	1
m_iLaserOutputUse0	1
m_iLaserOutputUse1	1
m_iLaserOutputUse2	1
m_iLightPathPosition	1
m_iLightPathUse	1
m_iLightRemoteUse0	1
m_iLightStateUse0	1
m_iLightUse0	1
m_iMicroscopeUse	1
m_iMicroscope_DICPrismUse	1
m_iMultiLaserUse0	1
m_iMultiLaser_LineUsedUse0	1
m_iMultiLaser_PowerUse0	1
m_iMultilaserLineNDFilter0-00	-1
m_iMultilaserLineNDFilter0-01	-1
m_iMultilaserLineNDFilter0-02	-1
m_iMultilaserLineNDFilter0-03	-1
m_iShutterUse0	1
m_iShutterUse1	1
m_iShutterUse2	1
m_iShutterUse3	1
m_iTIRFAlignmentUse	1
m_iTIRFPositionUse	1
m_iTIRFPositionZoom	2
m_iXOrientation0	1
m_iXYUse0	0
m_iYOrientation0	-1
m_iZoomUse	1
m_ibAnalyzerExist	1
m_ibAnalyzerInserted	0
m_ibAnalyzerStateValid	1
m_ibCorrectionCollarExist	1
m_ibDICPrismPosition	0
m_ibFilterActAsShutter0	0
m_ibFilterActAsShutter1	0
m_ibFilterExist0	1
m_ibFilterExist1	1
m_ibFilterPositionValid0	1
m_ibFilterPositionValid1	1
m_ibLaserOutputExist0	1
m_ibLaserOutputExist1	1
m_ibLaserOutputExist2	1
m_ibLaserOutputValid0	1
m_ibLaserOutputValid1	1
m_ibLaserOutputValid2	1
m_ibLightExist0	1
m_ibLightPathExist	1
m_ibLightPathPositionValid	1
m_ibLightRemoteExist0	1
m_ibLightRemoteSwitch0	0
m_ibLightRemoteSwitchValid0	0
m_ibLightStateControllable0	1
m_ibLightStateExist0	1
m_ibLightStateOn0	0
m_ibLightStateValid0	1
m_ibMicroscopeExist	1
m_ibMicroscope_DICPrismExist	1
m_ibMultiLaserExist0	1
m_ibMultiLaserValid0	1
m_ibMultiLaser_LineUsedExist0	1
m_ibMultiLaser_LineUsedValid0	1
m_ibMultiLaser_PowerExist0	1
m_ibMultiLaser_PowerValid0	1
m_ibShutterApertureValid0	1
m_ibShutterApertureValid1	1
m_ibShutterApertureValid2	1
m_ibShutterApertureValid3	1
m_ibShutterExist0	1
m_ibShutterExist1	1
m_ibShutterExist2	1
m_ibShutterExist3	1
m_ibShutterModeValid0	1
m_ibShutterModeValid1	1
m_ibShutterModeValid2	1
m_ibShutterModeValid3	1
m_ibShutterStateOpen0	0
m_ibShutterStateOpen1	1
m_ibShutterStateOpen2	0
m_ibShutterStateOpen3	1
m_ibShutterStateValid0	1
m_ibShutterStateValid1	1
m_ibShutterStateValid2	1
m_ibShutterStateValid3	1
m_ibTIRFAlignmentAlignmentNameValid	1
m_ibTIRFAlignmentExist	1
m_ibTIRFPositionAlignmentNameValid	0
m_ibTIRFPositionAngleValid	1
m_ibTIRFPositionCriticalAngleValid	1
m_ibTIRFPositionDirectionValid	1
m_ibTIRFPositionExist	1
m_ibTIRFPositionFocusPointValid	1
m_ibTIRFPositionFocusValid	1
m_ibTIRFPositionGradationNDIn	1
m_ibTIRFPositionLambda4In	1
m_ibTIRFPositionPenetrationDepthValid	0
m_ibTIRFPositionPositionValid	0
m_ibTIRFPositionZoomValid	1
m_ibXYExist0	0
m_ibXYPositionValid0	1
m_ibZoomExist	1
m_ibZoomPositionValid	1
m_sAnalyzerFullName	Ti2 Analyzer Slider
m_sAnalyzerKey	Analyzer Slider
m_sAnalyzerPhysFullName	Nikon Ti2
m_sAnalyzerShortName	Analyzer Slider
m_sCorrectionCollarFullName	Ti2 Correction Collar
m_sCorrectionCollarKey	Correction Collar
m_sCorrectionCollarPhysFullName	Nikon Ti2
m_sCorrectionCollarShortName	Correction Collar
m_sFilterFullName0	Ti2 Turret1
m_sFilterFullName1	Ti2 Turret2
m_sFilterKey0	Turret-Lo
m_sFilterKey1	Turret-Up
m_sFilterName0	Empty
m_sFilterName1	Continuous STORM
m_sFilterPhysFullName0	Nikon Ti2
m_sFilterPhysFullName1	Nikon Ti2
m_sFilterShortName0	Turret1
m_sFilterShortName1	Turret2
m_sLaserOutputFullName0	Ti2 LAPP Upper Ports
m_sLaserOutputFullName1	STORM Relay Lens
m_sLaserOutputFullName2	STORM Cylindrical Lens
m_sLaserOutputKey0	LAPP Upper Ports
m_sLaserOutputKey1	STORM Relay Lens
m_sLaserOutputKey2	STORM Cylindrical Lens
m_sLaserOutputPhysFullName0	Nikon Ti2
m_sLaserOutputPhysFullName1	Nikon LU-NV
m_sLaserOutputPhysFullName2	Nikon LU-NV
m_sLaserOutputShortName0	LAPP Upper Ports
m_sLaserOutputShortName1	STORM Relay Lens
m_sLaserOutputShortName2	STORM Cylindrical Lens
m_sLightFullName0	Ti2 Illuminator-DIA
m_sLightKey0	DIA
m_sLightPathFullName	Ti2 LightPath
m_sLightPathKey	LightPath
m_sLightPathPhysFullName	Nikon Ti2
m_sLightPathPositionName	R100
m_sLightPathShortName	LightPath
m_sLightPhysFullName0	Nikon Ti2
m_sLightRemoteFullName0	Ti2 Illuminator-DIA
m_sLightRemoteKey0	DIA
m_sLightRemotePhysFullName0	Nikon Ti2
m_sLightRemoteShortName0	DIA
m_sLightShortName0	DIA
m_sLightStateFullName0	Ti2 Illuminator-DIA
m_sLightStateKey0	DIA
m_sLightStatePhysFullName0	Nikon Ti2
m_sLightStateShortName0	DIA
m_sMicroscopeFullName	Ti2 Microscope
m_sMicroscopeKey	Microscope
m_sMicroscopePhysFullName	Nikon Ti2
m_sMicroscopePhysShortName	Ti2 Microscope
m_sMicroscopeShortName	Microscope
m_sMicroscope_DICPrismFullName	Ti2 Microscope
m_sMicroscope_DICPrismKey	Microscope
m_sMicroscope_DICPrismPhysFullName	Nikon Ti2
m_sMicroscope_DICPrismShortName	Microscope
m_sMultiLaserFullName0	CoolLED pE-4000 MultiLaser
m_sMultiLaserKey0	pE-4000
m_sMultiLaserPhysConnectionString0	m_iCOMPort=5;m_uiBaudRateValue=115200;m_iDeviceConnectionID=4;
m_sMultiLaserPhysFullName0	CoolLED pE-4000
m_sMultiLaserShortName0	pE-4000 MultiLaser
m_sMultiLaser_LineUsedFullName0	CoolLED pE-4000 MultiLaser
m_sMultiLaser_LineUsedKey0	pE-4000
m_sMultiLaser_LineUsedPhysConnectionString0	m_iCOMPort=5;m_uiBaudRateValue=115200;m_iDeviceConnectionID=4;
m_sMultiLaser_LineUsedPhysFullName0	CoolLED pE-4000
m_sMultiLaser_LineUsedShortName0	pE-4000 MultiLaser
m_sMultiLaser_PowerFullName0	CoolLED pE-4000 MultiLaser
m_sMultiLaser_PowerKey0	pE-4000
m_sMultiLaser_PowerPhysConnectionString0	m_iCOMPort=5;m_uiBaudRateValue=115200;m_iDeviceConnectionID=4;
m_sMultiLaser_PowerPhysFullName0	CoolLED pE-4000
m_sMultiLaser_PowerShortName0	pE-4000 MultiLaser
m_sName	Custom
m_sShutterFullName0	FL-Lo
m_sShutterFullName1	FL-Up
m_sShutterFullName2	DIA LED
m_sShutterFullName3	CoolLED pE-4000 Shutter
m_sShutterKey0	FL-Lo
m_sShutterKey1	FL-Up
m_sShutterKey2	DIA LED
m_sShutterKey3	pE-4000
m_sShutterPhysConnectionString3	m_iCOMPort=5;m_uiBaudRateValue=115200;m_iDeviceConnectionID=4;
m_sShutterPhysFullName0	Nikon Ti2
m_sShutterPhysFullName1	Nikon Ti2
m_sShutterPhysFullName2	Nikon Ti2
m_sShutterPhysFullName3	CoolLED pE-4000
m_sShutterShortName0	FL-Lo
m_sShutterShortName1	FL-Up
m_sShutterShortName2	DIA LED
m_sShutterShortName3	pE-4000 Shutter
m_sTIRFAlignmentFullName	Nikon Ti2 N-STORM
m_sTIRFAlignmentKey	N-STORM
m_sTIRFAlignmentPhysFullName	Nikon Ti2
m_sTIRFAlignmentShortName	N-STORM
m_sTIRFPositionFullName	Nikon Ti2 N-STORM
m_sTIRFPositionKey	N-STORM
m_sTIRFPositionPhysFullName	Nikon Ti2
m_sTIRFPositionShortName	N-STORM
m_sUserName	Custom
m_sXYFullName0	Ti2 XYDrive
m_sXYKey0	XY Drive
m_sXYPhysFullName0	Nikon Ti2
m_sXYShortName0	XY Drive
m_sZoomFullName	Ti2 Zoom
m_sZoomKey	Zoom
m_sZoomPhysFullName	Nikon Ti2
m_sZoomShortName	Zoom
m_swTIRFAlignmentAlignmentName	internal-spec_2_157
m_uiColor	16711680
m_uiCount	1
m_uiLaserOutputPorts0	2
m_uiLaserOutputPorts1	2
m_uiLaserOutputPorts2	2
m_uiMultiLaserLineColor0-00	0
m_uiMultiLaserLineColor0-01	0
m_uiMultiLaserLineColor0-02	0
m_uiMultiLaserLineColor0-03	0
m_uiMultiLaserLineWavelength0-00	405
m_uiMultiLaserLineWavelength0-01	490
m_uiMultiLaserLineWavelength0-02	580
m_uiMultiLaserLineWavelength0-03	660
m_uiMultiLaserLines0	4
m_uiMultiLaser_LineUsedLineColor0-00	0
m_uiMultiLaser_LineUsedLineColor0-01	0
m_uiMultiLaser_LineUsedLineColor0-02	0
m_uiMultiLaser_LineUsedLineColor0-03	0
m_uiMultiLaser_LineUsedLineWavelength0-00	405
m_uiMultiLaser_LineUsedLineWavelength0-01	490
m_uiMultiLaser_LineUsedLineWavelength0-02	580
m_uiMultiLaser_LineUsedLineWavelength0-03	660
m_uiMultiLaser_LineUsedLines0	4
m_uiMultiLaser_PowerLineColor0-00	0
m_uiMultiLaser_PowerLineColor0-01	0
m_uiMultiLaser_PowerLineColor0-02	0
m_uiMultiLaser_PowerLineColor0-03	0
m_uiMultiLaser_PowerLineWavelength0-00	405
m_uiMultiLaser_PowerLineWavelength0-01	490
m_uiMultiLaser_PowerLineWavelength0-02	580
m_uiMultiLaser_PowerLineWavelength0-03	660
m_uiMultiLaser_PowerLines0	4
m_uiPropGroupCount	1
no_name	1608915.40772953
pE-4000	MultiLaser(pE-4000) #1
pE-4000	MultiLaser(pE-4000) #2
pE-4000	MultiLaser(pE-4000) #3
pE-4000	MultiLaser(pE-4000) #4
pE-4000	Shutter(pE-4000) #1	Open
pE-4000	Shutter(pE-4000) #2	Open
right	0
sDescription	DAPI
sObjective	Plan Apo ? 20x
sOpticalConfigName	Microscope - EPI:DAPI
sSpecSettings	Exposure: 80 ms
Binning: 1x1
Scan Mode: Slow
Temperature: -10.0°C
sizeObjFullChip.cx	2048
sizeObjFullChip.cy	2044
timestamp	1608.9153891078126
top	0
uiBpc	16
uiBpcInMemory	16
uiBpcSignificant	16
uiColor	16711680
uiComp	4
uiCompCount	1
uiCon20(L	0
uiCount	1
uiFQModeUsage	15
uiHeight	4521
uiInterpretation	1
uiModalityMask	1
uiModeFQ	2
uiOCTypeKey	14
uiOpticalConfigs	2
uiPhysicalVarCount	0
uiPointCoint	0
uiRow	0
uiSampleCount	4
uiSampleIndex	3
uiSequenceCount	1
uiTileHeight	4521
uiTileWidth	4521
uiUsageFlags	1
uiVirtualComponents	4
uiWidth	4521
uiWidthBytes	36168
wsObjectiveCode	MRD00205
wsObjectiveName	Plan Apo ? 20x
wszFormatDesc	16-bit - No Binning (100.0 FPS)
wszFormatText	16-bit - No Binning
wszUniqueName	FMT 1x1 16
