# Supplementary material for: Automated multimodal fluorescence microscopy for hyperplex spatial-proteomics: Coupling microfluidic-based immunofluorescence to high resolution, high sensitivity, three-dimensional analysis of histological slides
Source: Front Oncol. 2022 Oct 13;12:960734. doi: 10.3389/fonc.2022.960734 (PMC9606676; doi:10.3389/fonc.2022.960734)
Supplement: Supplementary file 1 [file DataSheet_1.zip › s18_WF60X_AcqMetadata.csv]

Key	Value
BitsPerPixel	16
DimensionOrder	XYCZT
IsInterleaved	FALSE
IsRGB	FALSE
LittleEndian	TRUE
PixelType	uint16
Series 0 Name	60x_Region18.nd2 (series 1)
SizeC	4
SizeT	1
SizeX	13665
SizeY	13665
SizeZ	1
(EPI) N-STORM Angle #1	31.9
(EPI) N-STORM Angle #2	31.9
(EPI) N-STORM Angle #3	31.9
(Out) STORM Cylindrical Lens #1
(Out) STORM Cylindrical Lens #2
(Out) STORM Cylindrical Lens #3
(Out) Plane #3
(Out) Plane #4
(Out) Flash4.0	SN:301403 Sample 1
Average	1
AverageToQuality	0
Binning #1	1x1
Binning #2	1x1
Binning #3	1x1
Binning #4	1x1
Binning #5	1x1
Binning #6	1x1
Binning #7	1x1
Binning #8	1x1
Bottom	0
Cam0Flip	FALSE
Cam0Rotate180	TRUE
Camera Name	Flash4.0	SN:301403
Camera Settings #1
Camera Settings #2
Camera Settings #3
Camera Settings #4
CameraFamilyName	ecmC11440_22C
CameraUniqueName	Hamamatsu C11440-22C SN:301403
CameraUserName	Flash4.0	SN:301403
CaptureMaxExposure	1000
CaptureQuality	25
ChannelColor	65407
ChannelCount	0
ChannelIsActive	TRUE
ChannelName	Comp5
Color	65353
Columns	2
Component Count #1	1
Component Count #2	1
Component Count #3	1
Component Count #4	1
CorrectionCollar
DefectCorrectMode	TRUE
Desc	MCL NanoDrive PiezoZ Drive
EmWavelength	530
EnableAutoExposure	TRUE
EnableCurrentTemperature	TRUE
ExWavelength	490
Exposure #1	100
Exposure #2	80 ms
Exposure #3	100 ms
Exposure #4	100 ms
Exposure #5	100 ms
Exposure #6	80 ms
Exposure #7	100 ms
Exposure #8	100 ms
Exposure #9	100 ms
Exposure time (text) #1	20.13764697
Exposure time (text) #2	21.95205688
Exposure time (text) #3	21.559396
Exposure time (text) #4	22.14837207
FilterWaveLength	558
FlexibleHeight	-1
Group	1
HotPixelCorrectLevel	0
ID	Z2
Integrate	1
Key	MV=0	TA=0	CH=1
LAPP Upper Ports #1
LAPP Upper Ports #2
LAPP Upper Ports #3
LAPP Upper Ports #4
Left	0
LightPath #1	R100
LightPath #2	R100
LightPath #3	R100
LightPath #4	R100
Line:1; ExW:405; Power	10.0; On
Line:2; ExW:490; Power:100.0; On STORM Relay Lens
Line:3; ExW:580; Power:100.0; On STORM Relay Lens
Line:4; ExW:660; Power:100.0; On STORM Relay Lens
LiveSpeedUp	1
Location	G:\Tissue_JOBs-TMA12T-FrontiersOncology\TMA_FrontiersOncology_Jobs\00_Tissue_Jobs_pH2AXA64753BP1Cy3Ck8A488\20x_Region18.nd2
MaxFPSLimit	25
MaxFPSLimited	FALSE
MaxSaturatedValue	-1
Metadata	Dimensions: ?(4)
Microscope #1	Ti2 Microscope
Microscope #2	Ti2 Microscope
Microscope #3	Ti2 Microscope
Microscope #4	Ti2 Microscope
Microscope #5	Ti2 Microscope
Microscope #6	Ti2 Microscope
Microscope #7	Ti2 Microscope
Microscope #8	Ti2 Microscope
Microscope Settings #1
Microscope Settings #2
Microscope Settings #3
Microscope Settings #4
Modality #1	Widefield Fluorescence
Modality #2	Widefield Fluorescence
Modality #3	Widefield Fluorescence
Modality #4	Widefield Fluorescence
ModifiedAtJDN	0
MultiViewEnabled	FALSE
N-STORM Alignment Name #1	internal-spec_2_157
N-STORM Alignment Name #2	internal-spec_2_137
N-STORM Alignment Name #3	internal-spec_2_137
N-STORM Alignment Name #4	internal-spec_2_137
N-STORM Angle	2
N-STORM Critical Angle #1	62
N-STORM Critical Angle #2	62
N-STORM Critical Angle #3	0
N-STORM Critical Angle #4	62
N-STORM Direction #1	285.8
N-STORM Direction #2	286.4
N-STORM Direction #3	286.4
N-STORM Direction #4	286.4
N-STORM Focus #1	6000
N-STORM Focus #2	10400
N-STORM Focus #3	10400
N-STORM Focus #4	10400
N-STORM Focus Point #1	0
N-STORM Focus Point #2	0
N-STORM Focus Point #3	0
N-STORM Focus Point #4	0
N-STORM Gradation ND #1	In
N-STORM Gradation ND #2	In
N-STORM Gradation ND #3	In
N-STORM Gradation ND #4	In
N-STORM Lambda 1/4 #1	In
N-STORM Lambda 1/4 #2	In
N-STORM Lambda 1/4 #3	In
N-STORM Lambda 1/4 #4	In
N-STORM Penetration Depth #1	N/A
N-STORM Penetration Depth #2	N/A
N-STORM Penetration Depth #3	N/A
N-STORM Penetration Depth #4	N/A
N-STORM Zoom #1	2x
N-STORM Zoom #2	2x
N-STORM Zoom #3	2x
N-STORM Zoom #4	2x
N-STORM alignment information #1
N-STORM alignment information #2
N-STORM alignment information #3
N-STORM alignment information #4
Name #1	A488
Name #2	DAPI
Name #3	A647
Name #4	Cy3
Name #5	A488
Negate	0
Nikon Ti2	FilterChanger(Turret-Lo) #1	4 (Empty)
Nikon Ti2	FilterChanger(Turret-Lo) #2	2 (SIM 640)
Nikon Ti2	FilterChanger(Turret-Lo) #3	3 (SIM 561)
Nikon Ti2	FilterChanger(Turret-Lo) #4	1 (SIM 488)
Nikon Ti2	FilterChanger(Turret-Up) #1	5 (Continuous STORM)
Nikon Ti2	FilterChanger(Turret-Up) #2	5 (Continuous STORM)
Nikon Ti2	FilterChanger(Turret-Up) #3	5 (Continuous STORM)
Nikon Ti2	FilterChanger(Turret-Up) #4	5 (Continuous STORM)
Nikon Ti2	Shutter(FL-Up) #1	Open
Nikon Ti2	Shutter(FL-Up) #2	Open
Nikon Ti2	Shutter(FL-Up) #3	Open
Nikon Ti2	Shutter(FL-Up) #4	Open
Number of Picture Planes	4
Numerical Aperture	1.4
PFS Offset	7274
PFS Status	0
Plane #1
Plane #2
Port 1 #1	On
Port 1 #10	On
Port 1 #11	On
Port 1 #12	On
Port 1 #2	On
Port 1 #3	On
Port 1 #4	On
Port 1 #5	On
Port 1 #6	On
Port 1 #7	On
Port 1 #8	On
Port 1 #9	On
Position	0
QuantilPixels	100
QuantilPromile	0.1
QuantilRelative	TRUE
Refractive Index	1.515
Right	0
Rotate	0
Rows	2
SLxImageAttributes	13
STORM Cylindrical Lens
STORM Relay Lens
Sample 2
Sample 3
Sample 4
Scan Mode #1	Slow
Scan Mode #2	Slow
Scan Mode #3	Slow
Scan Mode #4	Slow
Scan Mode #5	Slow
Scan Mode #6	Slow
Scan Mode #7	Slow
Scan Mode #8	Slow
ScanMode	1
SetColorManually	TRUE
Size	1
Temperature #1	-10.0°C
Temperature #2	-10.0°C
Temperature #3	-10.0°C
Temperature #4	-10.0°C
Temperature #5	-10.0°C
Temperature #6	-10.0°C
Temperature #7	-10.0°C
Temperature #8	-10.0°C
Top	0
Type	3
TypeID	0
Unit	µm
Zoom #1	1.00x
Zoom #2	1.00x
Zoom #3	1.00x
Zoom #4	1.00x
__m_runType	RLxIRect
bCalibrated	TRUE
bCamCorrReq	FALSE
bCanExecAsyncSampleGet	FALSE
bIsCrop	FALSE
bPoints	FALSE
bValid	TRUE
bZPosAbsolute	TRUE
bottom	0
cx	-1
cy	-1
dAcqTime	0
dAngle	0
dAspect	1
dBinningX	-1
dBinningY	-1
dCalibPrecision	-1
dCalibration	0.108094603
dCompressionParam	0
dCropAspect	1
dCropXOffset	0
dCropYOffset	0
dCropZoom	1
dExposureTime	0
dFadingCorr	0
dFps	-1
dLampVoltage	0
dObjCalibration1to1	0
dObjectiveMag	-1
dObjectiveNA	1.4
dObjectiveToPinholeZoom	1
dPinholeDiameter	-1
dProjectiveMag	-1
dRefractIndex	1.515
dRefractIndex1	1.515
dRefractIndex2	1.515
dRelayLensZoom	1
dScalingToIntensity	0
dScanAreaAspect	1.001956947
dSensitivity	-1
dStgLgCT11	-0.999885019
dStgLgCT12	-0.01516405
dStgLgCT21	0.01516405
dStgLgCT22	-0.999885019
dTValue	0
dTemperK	-1
dTimeAbsolute	2459633.963
dTimeAxisCalibration	-1
dTimeMSec	7691496.777
dWavelength	0
dXOffset	0
dXPos	-15534.1
dYOffset	0
dYPos	-3730.9
dZAxisCalibration	-1
dZPos	3430.882265
dZoom	1
eCompression	2
ePictureXAxis	0
ePictureYAxis	1
ePixelType	1
eRepresentation	0
eTimeSource	0
eType	0
iChannelSeriesIndex	-1
iStimulationSettingsCount	0
left	0
m_CompanyString	Laboratory Imaging s.r.o.
m_CopyrightString	Copyright © 1991-2021 Laboratory Imaging	http://www.lim.cz
m_GrabberString	Nikon A1plus Confocal + Hamamatsu
m_SWNameString	NIS-Elements AR
m_VersionString	5.30.03 (Build 1549)
m_bLaserOutputPortUsed0-00	1
m_bLaserOutputPortUsed0-01	0
m_bLaserOutputPortUsed1-00	1
m_bLaserOutputPortUsed1-01	0
m_bLaserOutputPortUsed2-00	1
m_bLaserOutputPortUsed2-01	0
m_bMorePositionsForLPIsPossible0	FALSE
m_bMorePositionsForLPIsPossible1	FALSE
m_bMorePositionsForLPIsPossible2	FALSE
m_bMultiLaserLineUsed0-00	0
m_bMultiLaserLineUsed0-01	1
m_bMultiLaserLineUsed0-02	0
m_bMultiLaserLineUsed0-03	0
m_bMultiLaser_LineUsedLineUsed0-00	0
m_bMultiLaser_LineUsedLineUsed0-01	1
m_bMultiLaser_LineUsedLineUsed0-02	0
m_bMultiLaser_LineUsedLineUsed0-03	0
m_bParamsValid0	1
m_bTIRFPositionPresetValid	FALSE
m_bTIRFPositionXYValid	FALSE
m_dCorrectionCollarPosition	0
m_dLogMaxX0	57000
m_dLogMaxY0	37500
m_dLogMinX0	-57000
m_dLogMinY0	-37500
m_dMultiLaserLinePower0-00	10
m_dMultiLaserLinePower0-01	100
m_dMultiLaserLinePower0-02	100
m_dMultiLaserLinePower0-03	100
m_dMultiLaser_PowerLinePower0-00	10
m_dMultiLaser_PowerLinePower0-01	100
m_dMultiLaser_PowerLinePower0-02	100
m_dMultiLaser_PowerLinePower0-03	100
m_dShutterAperture0	0
m_dShutterAperture1	0
m_dShutterAperture2	0
m_dShutterAperture3	0
m_dTIRFAlignmentAlignmentWavelength	0
m_dTIRFPositionAlignmentWavelength	0
m_dTIRFPositionAngle	31.920522
m_dTIRFPositionCriticalAngle	61.9570414
m_dTIRFPositionDirection	286.3741388
m_dTIRFPositionFocus	10400
m_dTIRFPositionFocusPoint	0
m_dTIRFPositionPenetrationDepth	0
m_dTIRFPositionPosition	0
m_dTIRFPositionX	0
m_dTIRFPositionY	0
m_dXYPositionX0	-15534.9
m_dXYPositionY0	-3731.1
m_dZPosition0	3494.36
m_dZPosition1	48.157
m_dZoomPosition	1
m_eFilterType0	2
m_eFilterType1	2
m_eLightStateType0	3
m_eLightType0	3
m_eNature	0
m_ePFSDishType	0
m_ePlacement	3
m_eShutterMode0	0
m_eShutterMode1	0
m_eShutterMode2	0
m_eShutterMode3	0
m_eShutterType0	0
m_eShutterType1	0
m_eShutterType2	1
m_eShutterType3	0
m_eSpctType	1
m_iAnalyzerUse	1
m_iCorrectionCollarUse	0
m_iFilterPosition0	0
m_iFilterPosition1	4
m_iFilterUse0	1
m_iFilterUse1	1
m_iLaserOutputUse0	1
m_iLaserOutputUse1	1
m_iLaserOutputUse2	1
m_iLightPathPosition	1
m_iLightPathUse	1
m_iLightStateUse0	1
m_iLightUse0	1
m_iMicroscopeUse	1
m_iMicroscopeUse1	1
m_iMicroscope_DICPrismUse	1
m_iMultiLaserUse0	1
m_iMultiLaser_LineUsedUse0	1
m_iMultiLaser_PowerUse0	1
m_iMultilaserLineNDFilter0-00	-1
m_iMultilaserLineNDFilter0-01	-1
m_iMultilaserLineNDFilter0-02	-1
m_iMultilaserLineNDFilter0-03	-1
m_iNosPosition	1
m_iNosUse	0
m_iPFSDMState	1
m_iPFSDMUse	1
m_iPFSDishTypeUse	0
m_iPFSOffsetPosition	10754
m_iPFSOffsetUse	0
m_iPFSState	0
m_iShutterUse0	1
m_iShutterUse1	1
m_iShutterUse2	1
m_iShutterUse3	1
m_iTIRFAlignmentUse	1
m_iTIRFPositionUse	1
m_iTIRFPositionZoom	2
m_iXOrientation0	1
m_iXYUse0	0
m_iYOrientation0	-1
m_iZUse0	0
m_iZUse1	0
m_iZoomUse	1
m_ibAnalyzerExist	1
m_ibAnalyzerInserted	0
m_ibAnalyzerStateValid	1
m_ibCorrectionCollarExist	1
m_ibDICPrismPosition	0
m_ibFilterActAsShutter0	0
m_ibFilterActAsShutter1	0
m_ibFilterExist0	1
m_ibFilterExist1	1
m_ibFilterPositionValid0	1
m_ibFilterPositionValid1	1
m_ibLaserOutputExist0	1
m_ibLaserOutputExist1	1
m_ibLaserOutputExist2	1
m_ibLaserOutputValid0	1
m_ibLaserOutputValid1	1
m_ibLaserOutputValid2	1
m_ibLightExist0	1
m_ibLightPathExist	1
m_ibLightPathPositionValid	1
m_ibLightStateControllable0	1
m_ibLightStateExist0	1
m_ibLightStateOn0	0
m_ibLightStateValid0	1
m_ibMicroscopeExist	1
m_ibMicroscopeExist1	1
m_ibMicroscope_DICPrismExist	1
m_ibMultiLaserExist0	1
m_ibMultiLaserValid0	1
m_ibMultiLaser_LineUsedExist0	1
m_ibMultiLaser_LineUsedValid0	1
m_ibMultiLaser_PowerExist0	1
m_ibMultiLaser_PowerValid0	1
m_ibNosExist	0
m_ibNosPositionValid	1
m_ibPFSDMExist	1
m_ibPFSDMStateValid	1
m_ibPFSDishTypeExist	1
m_ibPFSOffsetExist	1
m_ibPFSOffsetPositionValid	1
m_ibPFSStateValid	1
m_ibShutterApertureValid0	1
m_ibShutterApertureValid1	1
m_ibShutterApertureValid2	1
m_ibShutterApertureValid3	1
m_ibShutterExist0	1
m_ibShutterExist1	1
m_ibShutterExist2	1
m_ibShutterExist3	1
m_ibShutterModeValid0	1
m_ibShutterModeValid1	1
m_ibShutterModeValid2	1
m_ibShutterModeValid3	1
m_ibShutterStateOpen0	0
m_ibShutterStateOpen1	1
m_ibShutterStateOpen2	0
m_ibShutterStateOpen3	0
m_ibShutterStateValid0	1
m_ibShutterStateValid1	1
m_ibShutterStateValid2	1
m_ibShutterStateValid3	1
m_ibTIRFAlignmentAlignmentNameValid	1
m_ibTIRFAlignmentExist	1
m_ibTIRFPositionAlignmentNameValid	0
m_ibTIRFPositionAngleValid	1
m_ibTIRFPositionCriticalAngleValid	1
m_ibTIRFPositionDirectionValid	1
m_ibTIRFPositionExist	1
m_ibTIRFPositionFocusPointValid	1
m_ibTIRFPositionFocusValid	1
m_ibTIRFPositionGradationNDIn	1
m_ibTIRFPositionLambda4In	1
m_ibTIRFPositionPenetrationDepthValid	0
m_ibTIRFPositionPositionValid	0
m_ibTIRFPositionZoomValid	1
m_ibXYExist0	0
m_ibXYPositionValid0	1
m_ibZExist0	0
m_ibZExist1	0
m_ibZPositionValid0	1
m_ibZPositionValid1	1
m_ibZoomExist	1
m_ibZoomPositionValid	1
m_ivectMorePositionsForLPSize0	0
m_ivectMorePositionsForLPSize1	0
m_ivectMorePositionsForLPSize2	0
m_sAnalyzerFullName	Ti2 Analyzer Slider
m_sAnalyzerKey	Analyzer Slider
m_sAnalyzerPhysFullName	Nikon Ti2
m_sAnalyzerShortName	Analyzer Slider
m_sCorrectionCollarFullName	Ti2 Correction Collar
m_sCorrectionCollarKey	Correction Collar
m_sCorrectionCollarPhysFullName	Nikon Ti2
m_sCorrectionCollarShortName	Correction Collar
m_sFilterFullName0	Ti2 Turret1
m_sFilterFullName1	Ti2 Turret2
m_sFilterKey0	Turret-Lo
m_sFilterKey1	Turret-Up
m_sFilterName0	SIM 488
m_sFilterName1	Continuous STORM
m_sFilterPhysFullName0	Nikon Ti2
m_sFilterPhysFullName1	Nikon Ti2
m_sFilterShortName0	Turret1
m_sFilterShortName1	Turret2
m_sLaserOutputFullName0	Ti2 LAPP Upper Ports
m_sLaserOutputFullName1	STORM Relay Lens
m_sLaserOutputFullName2	STORM Cylindrical Lens
m_sLaserOutputKey0	LAPP Upper Ports
m_sLaserOutputKey1	STORM Relay Lens
m_sLaserOutputKey2	STORM Cylindrical Lens
m_sLaserOutputPhysFullName0	Nikon Ti2
m_sLaserOutputPhysFullName1	Nikon LU-NV
m_sLaserOutputPhysFullName2	Nikon LU-NV
m_sLaserOutputShortName0	LAPP Upper Ports
m_sLaserOutputShortName1	STORM Relay Lens
m_sLaserOutputShortName2	STORM Cylindrical Lens
m_sLightFullName0	Ti2 Illuminator-DIA
m_sLightKey0	DIA
m_sLightPathFullName	Ti2 LightPath
m_sLightPathKey	LightPath
m_sLightPathPhysFullName	Nikon Ti2
m_sLightPathPositionName	R100
m_sLightPathShortName	LightPath
m_sLightPhysFullName0	Nikon Ti2
m_sLightShortName0	DIA
m_sLightStateFullName0	Ti2 Illuminator-DIA
m_sLightStateKey0	DIA
m_sLightStatePhysFullName0	Nikon Ti2
m_sLightStateShortName0	DIA
m_sMicroscopeFullName	Ti2 Microscope
m_sMicroscopeFullName1	Ti2 Microscope
m_sMicroscopeKey	Microscope
m_sMicroscopeKey1	Microscope
m_sMicroscopePhysFullName	Nikon Ti2
m_sMicroscopePhysFullName1	Nikon Ti2
m_sMicroscopePhysShortName	Ti2 Microscope
m_sMicroscopePhysShortName1	Ti2 Microscope
m_sMicroscopeShortName	Microscope
m_sMicroscopeShortName1	Microscope
m_sMicroscope_DICPrismFullName	Ti2 Microscope
m_sMicroscope_DICPrismKey	Microscope
m_sMicroscope_DICPrismPhysFullName	Nikon Ti2
m_sMicroscope_DICPrismShortName	Microscope
m_sMultiLaserFullName0	CoolLED pE-4000 MultiLaser
m_sMultiLaserKey0	pE-4000
m_sMultiLaserPhysConnectionString0	m_iCOMPort=5;m_uiBaudRateValue=115200;m_iDeviceConnectionID=4;
m_sMultiLaserPhysFullName0	CoolLED pE-4000
m_sMultiLaserShortName0	pE-4000 MultiLaser
m_sMultiLaser_LineUsedFullName0	CoolLED pE-4000 MultiLaser
m_sMultiLaser_LineUsedKey0	pE-4000
m_sMultiLaser_LineUsedPhysConnectionString0	m_iCOMPort=5;m_uiBaudRateValue=115200;m_iDeviceConnectionID=4;
m_sMultiLaser_LineUsedPhysFullName0	CoolLED pE-4000
m_sMultiLaser_LineUsedShortName0	pE-4000 MultiLaser
m_sMultiLaser_PowerFullName0	CoolLED pE-4000 MultiLaser
m_sMultiLaser_PowerKey0	pE-4000
m_sMultiLaser_PowerPhysConnectionString0	m_iCOMPort=5;m_uiBaudRateValue=115200;m_iDeviceConnectionID=4;
m_sMultiLaser_PowerPhysFullName0	CoolLED pE-4000
m_sMultiLaser_PowerShortName0	pE-4000 MultiLaser
m_sName	Microscope - EPI:A488
m_sPFSDMFullName	Ti2 PFS
m_sPFSDMKey	PFS
m_sPFSDMPhysFullName	Nikon Ti2
m_sPFSDMShortName	PFS
m_sPFSDishTypeFullName	Ti2 PFS
m_sPFSDishTypeKey	PFS
m_sPFSDishTypePhysFullName	Nikon Ti2
m_sPFSDishTypeShortName	PFS
m_sPFSOffsetFullName	Ti2 PFS
m_sPFSOffsetKey	PFS
m_sPFSOffsetPhysFullName	Nikon Ti2
m_sPFSOffsetShortName	PFS
m_sShutterFullName0	FL-Lo
m_sShutterFullName1	FL-Up
m_sShutterFullName2	DIA LED
m_sShutterFullName3	CoolLED pE-4000 Shutter
m_sShutterKey0	FL-Lo
m_sShutterKey1	FL-Up
m_sShutterKey2	DIA LED
m_sShutterKey3	pE-4000
m_sShutterPhysConnectionString3	m_iCOMPort=5;m_uiBaudRateValue=115200;m_iDeviceConnectionID=4;
m_sShutterPhysFullName0	Nikon Ti2
m_sShutterPhysFullName1	Nikon Ti2
m_sShutterPhysFullName2	Nikon Ti2
m_sShutterPhysFullName3	CoolLED pE-4000
m_sShutterShortName0	FL-Lo
m_sShutterShortName1	FL-Up
m_sShutterShortName2	DIA LED
m_sShutterShortName3	pE-4000 Shutter
m_sTIRFAlignmentFullName	Nikon Ti2 N-STORM
m_sTIRFAlignmentKey	N-STORM
m_sTIRFAlignmentPhysFullName	Nikon Ti2
m_sTIRFAlignmentShortName	N-STORM
m_sTIRFPositionFullName	Nikon Ti2 N-STORM
m_sTIRFPositionKey	N-STORM
m_sTIRFPositionPhysFullName	Nikon Ti2
m_sTIRFPositionShortName	N-STORM
m_sUserName	Microscope - EPI:A488
m_sXYFullName0	Ti2 XYDrive
m_sXYKey0	XY Drive
m_sXYPhysFullName0	Nikon Ti2
m_sXYShortName0	XY Drive
m_sZoomFullName	Ti2 Zoom
m_sZoomKey	Zoom
m_sZoomPhysFullName	Nikon Ti2
m_sZoomShortName	Zoom
m_swTIRFAlignmentAlignmentName	internal-spec_2_137
m_uiColor	16777215
m_uiCount	1
m_uiLaserOutputPorts0	2
m_uiLaserOutputPorts1	2
m_uiLaserOutputPorts2	2
m_uiMultiLaserLineColor0-00	0
m_uiMultiLaserLineColor0-01	0
m_uiMultiLaserLineColor0-02	0
m_uiMultiLaserLineColor0-03	0
m_uiMultiLaserLineWavelength0-00	405
m_uiMultiLaserLineWavelength0-01	490
m_uiMultiLaserLineWavelength0-02	550
m_uiMultiLaserLineWavelength0-03	660
m_uiMultiLaserLines0	4
m_uiMultiLaser_LineUsedLineColor0-00	0
m_uiMultiLaser_LineUsedLineColor0-01	0
m_uiMultiLaser_LineUsedLineColor0-02	0
m_uiMultiLaser_LineUsedLineColor0-03	0
m_uiMultiLaser_LineUsedLineWavelength0-00	405
m_uiMultiLaser_LineUsedLineWavelength0-01	490
m_uiMultiLaser_LineUsedLineWavelength0-02	550
m_uiMultiLaser_LineUsedLineWavelength0-03	660
m_uiMultiLaser_LineUsedLines0	4
m_uiMultiLaser_PowerLineColor0-00	0
m_uiMultiLaser_PowerLineColor0-01	0
m_uiMultiLaser_PowerLineColor0-02	0
m_uiMultiLaser_PowerLineColor0-03	0
m_uiMultiLaser_PowerLineWavelength0-00	405
m_uiMultiLaser_PowerLineWavelength0-01	490
m_uiMultiLaser_PowerLineWavelength0-02	550
m_uiMultiLaser_PowerLineWavelength0-03	660
m_uiMultiLaser_PowerLines0	4
m_uiPropGroupCount	0
m_vectAnalyzer_size	0
m_vectAperture_size	0
m_vectCalibratedAnalogOutput_size	0
m_vectCondenser_size	0
m_vectConfocalStimulation_size	0
m_vectCorrectionCollar_size	0
m_vectDMD_size	0
m_vectFilterChanger_size	0
m_vectGalvoXY_size	0
m_vectLaserOutput_size	0
m_vectLightPath_size	0
m_vectLightPower_size	0
m_vectLightRemote_size	0
m_vectLightState_size	0
m_vectLinearActuator_size	0
m_vectMicroscope_BertrandLens_size	0
m_vectMicroscope_DICPrism_size	0
m_vectMicroscope_Polarizer_size	0
m_vectMicroscope_TubeBaseTurret_size	0
m_vectMicroscope_size	0
m_vectMultiLaser_LineUsed_size	0
m_vectMultiLaser_NDFilter_size	0
m_vectMultiLaser_Power_size	0
m_vectMultiLaser_StimulationPreset_size	0
m_vectNDFilter_size	0
m_vectNosepiece_size	0
m_vectPFSDM_size	0
m_vectPFSDishType_size	0
m_vectPFSOffset_size	0
m_vectShutter_size	0
m_vectTIRFAlignment_size	0
m_vectTIRFMirror_size	0
m_vectTIRFPosition_size	0
m_vectTTLOutput_size	0
m_vectXY_size	0
m_vectZ_size	0
m_vectZoom_size	0
pE-4000	MultiLaser(pE-4000) #1
pE-4000	MultiLaser(pE-4000) #2
pE-4000	MultiLaser(pE-4000) #3
pE-4000	MultiLaser(pE-4000) #4
pE-4000	Shutter(pE-4000) #1	Open
pE-4000	Shutter(pE-4000) #2	Open
right	0
sDescription	A488
sObjective	Apo 60x Oil ?S DIC N2
sOpticalConfigName	Microscope - EPI:A488
sSpecSettings	Exposure: 100 ms
Binning: 1x1
Scan Mode: Slow
Temperature: -10.0°C
sizeObjFullChip.cx	0
sizeObjFullChip.cy	0
timestamp	7691.496777
top	0
uiBpc	0
uiBpcInMemory	16
uiBpcSignificant	16
uiColor	65353
uiComp	4
uiCompCount	1
uiCon20(L	0
uiCount	1
uiFQModeUsage	0
uiHeight	13665
uiInterpretation	0
uiModalityMask	1
uiModeFQ	1
uiOCTypeKey	14
uiOpticalConfigs	1
uiPhysicalVarCount	0
uiPointCoint	0
uiRow	0
uiSampleCount	4
uiSampleIndex	3
uiSequenceCount	1
uiTileHeight	13665
uiTileWidth	13665
uiUsageFlags	0
uiVirtualComponents	4
uiWidth	13665
uiWidthBytes	109320
wsApplicationDesc	NDExperiment1
wsCameraName	Hamamatsu C11440-22C SN:301403
wsObjectiveCode	MRD71600
wsObjectiveName	Apo 60x Oil ?S DIC N2
wszFormatDesc	16-bit - No Binning (100.0 FPS)
wszFormatText	16-bit - No Binning
wszUniqueName	FMT 1x1 16
